# Supplementary material for: DNA-methylation markers associated with lung function at birth and childhood reveal early life programming of inflammatory pathways
Source: bioRxiv. 2025 May 14:2025.05.12.653131. Preprint. [Version 1] doi: 10.1101/2025.05.12.653131 (PMC12132251; doi:10.1101/2025.05.12.653131)
Supplement: Supplement 2 [file media-2.xlsx]

## Sheet: LEGEND
Tables E1-E4 and E11 are in supplementary material document
Table E5	Overlapping differentially methylated CpGs between CAMP and GACRS in association with lung function outcome FEV1/FVC ratio (FDR<0.05)
Table E6	Overlapping differentially methylated CpGs between CAMP and GACRS in association with lung function outcome F25-75 (FDR<0.05)
Table E7	Overlapping differentially methylated CpGs between CAMP and GACRS in association with lung function outcome F25-75/FVC ratio (FDR<0.05)
Table E8	Nine genes from the gene-based overlap for FEV1FVC mapping to different CpGs but their methylation levels were in the same direction of effect (hypo-methylated or hyper-methylated) in all three cohorts
Table E9	Overlapping differentially methylated regions (>=4 CpGs within a region) associated with FEV1/FVC and FEF25-75/FVC between GACRS and CAMP (Stouffer's FDR<0.05). All overlapping regions showed increased methylation in both GACRS and CAMP
Table E10	Differential methylation in X and Y sex chromosomes in all three studies stratified by males and females FDR<0.05). All were in the X-chromosome except one Y-linked gene DDX3Y that was identified in VDAART males (highlighted light blue). Eight X-linked genes also had increased DNA-methylation levels in females (highlighted light orange)
Table E12	Meta-analysis of individual study-level EWAS across all phenotypes. CpGs that are likely to be consistent in their direction of effect in at least two studies (n=54,865; FDR<0.05) are shown. The CpGs that exhibit consistent directions of effect across studies are noted by the pattern of pluses (+) and minuses (-) in the Direction column appended by study name (as ordered GACRS, CAMP and VDAART). …
Table E13	CpGs that remained robust for FEV1 after attenuation of genetic signals from PRS-asthma
Table E14	CpGs that remained robust for FEV1/FVC after attenuation of genetic signals from PRS-asthma
Table E15	Gene ontology and Pathway enrichment analysis using missMethyl for meta-analyzed hypo- and hyper-methylated CpGs with consistent effect estimates across all three studies (GACRS, CAMP and VDAART). The list is sorted for both lists by P.DE (nominal p-value < 0.05). Term pathway was searched in the list in addition to the identified KEGG pathways that are highlighted
Table E16	Drug-target and gene enrichment analysis. The list is sorted by the enrichment score p-value (ES_p, < 0.05) column for each phenotype within their source database. Therefore, some drug targets may have stronger scores for a particular phenotype compared to others
Table E17	Meta-analysis of individual study-level sex-stratified EWAS across all phenotypes. Row 2: CpGs with divergent direction of effect between males and females in at least two or all studies (n=75; 68 unique CpGs; FDR<0.05 in either males or females). Row 8; Column AK: CpGs unique to males and consistent in all studies, Row 8; Column BO: CpGs unique to females and consistent in all studies (FDR<0.05)
Table E18	Gene-based Gene ontology and Pathway enrichment analysis using enrich-KG for male and female specific lung function associated and meta-analyzed CpGs with consistent effect estimates across all three studies (GACRS, CAMP and VDAART). All results are at a qvalue<0.05 and are sorted by q-value for each analyzed dataset result

## Sheet: Table E5. CAMP_CRA_fev1fvc
Table S5. Overlapping differentially methylated CpGs between CAMP and GACRS in association with lung function outcome FEV1/FVC ratio (FDR<0.05)
CpG	chr	pos	Gene	coef.camp	pvalue.camp	FDR.camp	coef.cra	pval.cra	FDR.cra	Dir_CAMP_CRA	Relation_to_Island	UCSC_RefGene_Group	GencodeBasicV12_NAME	DNase_Hypersensitivity_NAME	OpenChromatin_NAME	TFBS_NAME
cg17660709	chr2	74531615	SLC4A5	3.95961	1.86676e-14	1.46569e-08	1.77054	0.000135502	0.039817	++	OpenSea	ExonBnd;ExonBnd;Body;Body	SLC4A5;SLC4A5	chr2:74531525-74531775
cg21096579	chr6	41153945		-9.81604	9.23099e-14	3.62386e-08	-4.08739	0.00011958	0.0380622	--	OpenSea			chr6:41153785-41154475
cg00978517	chr14	55850801	ATG14	4.7426	6.43743e-13	1.2731e-07	1.61137	0.000134644	0.039817	++	OpenSea	Body		chr14:55850485-55850830
cg02068052	chr19	15436097		3.73896	7.77388e-13	1.2731e-07	1.9501	4.20168e-06	0.0108933	++	OpenSea		BRD4	chr19:15435960-15436250
cg10220104	chr12	27027924		3.90485	2.08545e-12	2.30182e-07	1.33976	3.43567e-05	0.0233522	++	OpenSea				chr12:27027145-27028107	chr12:27027322-27028091
cg01745810	chr9	126497597	DENND1A	3.03332	3.94769e-12	3.09953e-07	1.65939	2.81698e-06	0.00916669	++	OpenSea	Body;Body	RP11-417B4.2;DENND1A
cg22146772	chr17	26793673		3.74963	4.6815e-12	3.34153e-07	1.82248	4.94219e-05	0.026872	++	OpenSea			chr17:26793465-26794255
cg26365969	chr7	50626298	DDC	3.70723	1.00248e-11	5.01339e-07	1.98657	1.14092e-05	0.015297	++	OpenSea	5'UTR;5'UTR;5'UTR;5'UTR;5'UTR;5'UTR;5'UTR	DDC;DDC;DDC	chr7:50626140-50626655
cg05045380	chr3	119355809		3.54838	1.11574e-11	5.01339e-07	1.96423	0.000102224	0.0359336	++	OpenSea				chr3:119355742-119356104	chr3:119354464-119359291
cg21672758	chr2	48340131		3.64392	1.12544e-11	5.01339e-07	1.90488	7.12554e-05	0.0310545	++	OpenSea		AC079807.4			chr2:48337678-48340865
cg21867373	chr10	102277130	SEC31B	2.73363	1.32535e-11	5.47684e-07	1.22196	0.000204249	0.0472558	++	N_Shelf	5'UTR	SEC31B;SEC31B;SEC31B;SEC31B;NDUFB8;SEC31B			chr10:102276512-102277140
cg21723861	chr17	39686628		3.45483	1.42366e-11	5.58895e-07	1.76316	5.72468e-05	0.0282365	++	S_Shelf			chr17:39686405-39686735
cg16407092	chr3	46505093	LTF	-10.6622	2.24511e-11	7.05099e-07	-5.42094	2.24274e-05	0.019874	--	N_Shore	5'UTR;1stExon;Body	LTF;LTF		chr3:46504535-46505276
cg09597192	chr6	32141591	AGPAT1	2.91842	2.88617e-11	8.39288e-07	1.92894	7.96929e-05	0.0323455	++	OpenSea	5'UTR;5'UTR	AGPAT1;AGPAT1;AGPAT1;AGPAT1;AGPAT1;AGPAT1;AGPAT1;AGPAT1			chr6:32140814-32148333
cg04120520	chr16	85708039	KIAA0182	3.61061	4.05385e-11	1.03538e-06	1.70579	3.69431e-05	0.0239643	++	OpenSea	3'UTR;3'UTR	KIAA0182			chr16:85694544-85715322
cg11699125	chr1	6341327	ACOT7	2.27798	4.05416e-11	1.03538e-06	1.14822	5.12086e-05	0.0271399	++	Island	Body;Body;Body;Body	ACOT7;ACOT7	chr1:6341280-6341875
cg06566952	chr3	193974031	LOC101929337	3.12566	4.2149e-11	1.03538e-06	1.40629	6.23087e-05	0.0292034	++	OpenSea	Body	RP11-513G11.3	chr3:193973940-193974335
cg01923915	chr2	96965099	SNRNP200	2.69083	4.54295e-11	1.05314e-06	1.23163	8.38549e-05	0.032919	++	OpenSea	Body	SNRNP200;SNRNP200
cg17982734	chr7	73208138		2.87252	4.56051e-11	1.05314e-06	1.47884	0.000105167	0.0363463	++	OpenSea			chr7:73207905-73208335
cg03558821	chr13	107152944	EFNB2	4.60949	5.54757e-11	1.20991e-06	1.83969	6.22729e-05	0.0292034	++	OpenSea	Body		chr13:107152840-107153090
cg17946525	chr1	172425816	C1orf105	2.80523	8.37398e-11	1.62508e-06	1.64898	1.40414e-05	0.0165718	++	OpenSea	Body;Body	C1orf105	chr1:172425660-172425830
cg15532312	chr20	34018983		2.90937	9.2395e-11	1.68707e-06	1.29459	0.000169179	0.0439044	++	N_Shelf
cg06070625	chr3	69812798	MITF	3.28926	1.17442e-10	2.00457e-06	1.51703	0.000204065	0.0472558	++	OpenSea	Body;TSS200	MITF;MITF;MITF	chr3:69812760-69813210
cg26724455	chr10	114437523	VTI1A	3.98146	1.30295e-10	2.13128e-06	1.47755	5.87981e-05	0.0285332	++	OpenSea	Body	RP11-25C19.3;RP11-25C19.3	chr10:114437520-114437790
cg06651549	chr5	133443229		3.7756	1.39019e-10	2.1946e-06	1.94887	5.41715e-05	0.0276915	++	OpenSea			chr5:133442805-133443555
cg20472746	chr13	42039334	C13orf15	-3.33337	1.39756e-10	2.1946e-06	-1.7502	2.75594e-05	0.0215553	--	OpenSea	Body	RGCC	chr13:42039005-42039355
cg25738218	chr6	44193413	SLC29A1	3.0064	1.68811e-10	2.50079e-06	1.68305	3.49865e-06	0.0102414	++	S_Shore	5'UTR;5'UTR;Body;Body;Body;Body	SLC29A1;SLC29A1;SLC29A1;SLC29A1;SLC29A1;SLC29A1;SLC29A1	chr6:44193325-44194035
cg03189469	chr13	110350537		3.01899	1.85718e-10	2.65122e-06	1.70746	1.80665e-05	0.0182218	++	OpenSea					chr13:110349923-110353254
cg11422446	chr7	37434016	ELMO1	3.19829	1.96946e-10	2.76129e-06	1.50918	7.71071e-05	0.0320052	++	OpenSea	5'UTR;5'UTR	ELMO1;ELMO1	chr7:37433840-37434135
cg10279452	chr3	72509222		3.5271	2.03391e-10	2.80163e-06	1.64637	2.15374e-05	0.0196885	++	OpenSea					chr3:72509029-72510476
cg18852698	chr15	40093898	GPR176	2.77537	2.87245e-10	3.69723e-06	1.40002	1.61815e-05	0.0176084	++	OpenSea	Body;Body;Body	RP11-37C7.1		chr15:40093889-40094516	chr15:40092599-40094642
cg18399629	chr2	32946576	TTC27	4.32387	3.7537e-10	4.67813e-06	1.77059	0.00018524	0.0451805	++	OpenSea	Body;Body		chr2:32946500-32946810
cg02970679	chr17	56269818	EPX	3.32363	4.70011e-10	5.24707e-06	1.57226	0.000156584	0.0425782	++	OpenSea	TSS1500	EPX		chr17:56267818-56272835
cg00381391	chr3	33837694		3.8121	4.74485e-10	5.24707e-06	1.79389	4.24583e-06	0.010936	++	N_Shelf			chr3:33837400-33837770
cg25984364	chr12	25103501	BCAT1	4.83467	4.85145e-10	5.29045e-06	2.27983	1.71548e-05	0.0180147	++	S_Shore	TSS1500;TSS1500;TSS1500	RP11-662I13.2;BCAT1;BCAT1	chr12:25103340-25103750
cg19260922	chr12	1413681	ERC1	3.21056	5.12697e-10	5.4398e-06	1.70888	4.57248e-06	0.0112321	++	OpenSea	Body;Body;Body;Body;Body;Body		chr12:1413520-1413730
cg04497992	chr16	616212	NHLRC4	4.79919	5.33417e-10	5.58418e-06	2.12615	9.36973e-05	0.0346348	++	S_Shore	TSS1500	NHLRC4;NHLRC4;PIGQ	chr16:615900-616755
cg02290349	chr1	118153944	FAM46C	2.84694	5.7107e-10	5.89969e-06	1.48252	6.41289e-05	0.0296654	++	OpenSea	5'UTR	FAM46C	chr1:118153685-118154050
cg22230912	chr3	16331335	OXNAD1	4.46522	6.54526e-10	6.56991e-06	2.7936	1.93026e-05	0.0186822	++	OpenSea	Body		chr3:16331060-16331355
cg07175100	chr6	36084436		4.61877	6.61049e-10	6.56991e-06	1.91771	9.87062e-05	0.0353333	++	OpenSea					chr6:36084035-36092007
cg06794913	chr20	56949432		4.54214	7.13563e-10	6.98264e-06	2.49011	1.38726e-05	0.0164957	++	OpenSea				chr20:56948874-56949731	chr20:56948978-56951024
cg18550847	chr14	100610570	EVL	3.4979	7.20363e-10	6.98264e-06	1.70801	1.8616e-05	0.0184467	++	Island	3'UTR	EVL		chr14:100606802-100619086	chr14:100606548-100617113
cg16438366	chr17	55191754	AKAP1	3.89974	8.00843e-10	7.60159e-06	1.92093	0.000159001	0.0428477	++	OpenSea	Body;Body;Body			chr17:55191120-55192117	chr17:55191095-55192236
cg18099556	chr21	36689434		3.57853	8.58421e-10	8.0237e-06	1.82117	5.52778e-05	0.0279479	++	OpenSea			chr21:36689280-36689595
cg22252112	chr17	506008	VPS53	3.12658	1.05044e-09	9.70295e-06	1.26079	0.000228937	0.0495607	++	OpenSea	Body;Body	VPS53	chr17:505545-506215
cg16270995	chr14	77425779		2.91191	1.08121e-09	9.85482e-06	1.71701	5.81764e-06	0.0118258	++	S_Shelf		RP11-7F17.7	chr14:77425620-77426115
cg15579574	chr11	12180609	MICAL2	5.68355	1.15562e-09	1.01948e-05	1.84391	0.000193866	0.0461464	++	OpenSea	5'UTR;5'UTR;5'UTR;5'UTR;5'UTR	MICAL2;MICAL2;MICAL2;MICAL2	chr11:12180540-12180835
cg07970948	chr7	149543165	ZNF862	2.55426	1.38431e-09	1.15815e-05	1.35974	1.14434e-05	0.0153109	++	OpenSea	Body				chr7:149542007-149544462
cg25479097	chr13	113305704	C13orf35	2.59514	1.40035e-09	1.15815e-05	1.56587	3.00952e-05	0.0223661	++	S_Shelf	5'UTR	C13orf35	chr13:113305660-113306030
cg21664942	chr19	40837284	C19orf47	3.72926	1.40131e-09	1.15815e-05	2.10665	5.01034e-06	0.0113197	++	OpenSea	Body;Body;Body		chr19:40837005-40837335
cg20182202	chr22	24550935	CABIN1	5.6199	1.48222e-09	1.19976e-05	2.58341	3.23916e-05	0.0229101	++	N_Shore	Body;Body;Body	CABIN1;CABIN1		chr22:24549130-24554408
cg11112605	chr17	56283901	MKS1	3.49015	1.66892e-09	1.31486e-05	1.83494	0.000113897	0.0374764	++	OpenSea	ExonBnd;ExonBnd;Body;Body	MKS1	chr17:56283560-56284015
cg07447194	chr3	148711966	GYG1	3.5041	1.67466e-09	1.31486e-05	1.64893	0.000182416	0.0450341	++	S_Shore	Body;Body;Body				chr3:148708698-148712109
cg17698117	chr12	51751381	GALNT6	-5.38045	1.7078e-09	1.32761e-05	-3.84447	5.03725e-05	0.0269825	--	OpenSea	Body		chr12:51751220-51751515
cg05373256	chr11	61522178	C11orf9	4.3824	1.76368e-09	1.33695e-05	2.4105	8.71178e-05	0.0334737	++	S_Shelf	Body;Body;TSS1500	RP11-467L20.10;C11orf9;RP11-467L20.10	chr11:61521905-61522315
cg16499536	chr3	15066613	NR2C2	3.10883	1.84341e-09	1.35267e-05	1.37099	4.94643e-05	0.026872	++	OpenSea	Body;Body	NR2C2
cg14626497	chr5	10576723	ANKRD33B	3.7859	1.92652e-09	1.40056e-05	2.19888	0.000118625	0.0380187	++	OpenSea	Body		chr5:10576560-10576890
cg15642638	chr10	5578539		3.18507	2.03357e-09	1.45151e-05	1.92406	4.95744e-06	0.0113143	++	OpenSea
cg08871283	chr10	99057649		3.45073	2.05662e-09	1.45474e-05	1.78438	2.49803e-05	0.0207854	++	OpenSea			chr10:99057560-99058155
cg20654602	chr1	87596049	LINC01140	3.01307	2.28896e-09	1.59042e-05	1.50771	0.00015718	0.042594	++	N_Shore	Body;Body		chr1:87595825-87596535
cg05219423	chr10	11291279	CUGBP2	4.15504	2.32741e-09	1.60295e-05	2.10613	0.000104615	0.0363141	++	OpenSea	Body;Body;Body;Body		chr10:11291185-11291715
cg02543556	chr14	39643445	PNN	3.79738	2.48045e-09	1.66468e-05	1.75469	0.000228938	0.0495607	++	N_Shore	TSS1500	PNN;PNN;PNN	chr14:39643260-39643650
cg01224965	chr2	233076983	DIS3L2	4.34642	2.48063e-09	1.66468e-05	1.42777	0.000213694	0.0481141	++	OpenSea	Body;Body;Body;Body		chr2:233076805-233077055
cg10897344	chr10	104227113	TMEM180	2.55109	2.777e-09	1.78718e-05	1.37108	8.839e-05	0.0337325	++	OpenSea	5'UTR	TMEM180;TMEM180;TMEM180;RP11-18I14.7
cg25224369	chr3	12918528		4.6543	2.81646e-09	1.79784e-05	2.58247	1.57049e-05	0.0174418	++	S_Shore				chr3:12916580-12919190
cg19928703	chr13	30143971	SLC7A1	2.73626	2.87223e-09	1.81866e-05	1.36071	0.00011273	0.0373596	++	OpenSea	5'UTR	SLC7A1	chr13:30143480-30144375
cg05853552	chr15	52427175	GNB5	3.02705	3.11465e-09	1.91052e-05	1.75613	5.91419e-05	0.0285332	++	OpenSea	Body;Body	GNB5;CTD-2184D3.7	chr15:52426825-52427190
cg23904266	chr10	102276804	SEC31B	3.61104	3.99849e-09	2.31864e-05	2.23661	1.19674e-05	0.0156468	++	N_Shelf	5'UTR	SEC31B;SEC31B;SEC31B;SEC31B;NDUFB8;SEC31B	chr10:102276565-102276890
cg02447557	chr19	41925187	BCKDHA	3.21652	4.01623e-09	2.31864e-05	1.93646	3.06937e-05	0.0224556	++	OpenSea	ExonBnd;ExonBnd;Body;Body	CTC-435M10.3;BCKDHA
cg17971251	chr1	177907297	SEC16B	2.79036	4.22489e-09	2.37327e-05	1.62402	9.22339e-05	0.0344355	++	OpenSea	Body	SEC16B	chr1:177907145-177907370
cg04459751	chr4	153499517		3.30288	4.23176e-09	2.37327e-05	2.15231	1.57647e-06	0.00733861	++	OpenSea
cg12819873	chr11	57157632	PRG2	3.06465	4.47217e-09	2.47276e-05	1.49487	0.000192131	0.0459655	++	OpenSea	5'UTR	PRG2;PRG2;PRG2
cg01968626	chr12	117488789	TESC	3.91972	4.62443e-09	2.5104e-05	2.31747	1.69103e-05	0.017928	++	OpenSea	Body;Body;Body	TESC	chr12:117488720-117488955
cg20267283	chr1	6645171	ZBTB48	3.0946	4.77494e-09	2.56784e-05	1.47673	0.00014426	0.0410708	++	OpenSea	Body;Body;Body	ZBTB48;ZBTB48		chr1:6644252-6649958	chr1:6644200-6658373
cg18058448	chr20	33049021	ITCH	3.42004	4.94839e-09	2.6249e-05	1.96836	7.13935e-05	0.0310698	++	OpenSea	Body;Body;Body	ITCH	chr20:33048925-33049290
cg23779286	chr1	115032585	TRIM33	4.31886	5.09793e-09	2.6249e-05	1.93883	0.000152197	0.0421143	++	OpenSea	Body;Body	Y_RNA
cg25173129	chr17	56269410	EPX	3.45832	5.17179e-09	2.6249e-05	1.85087	4.12127e-05	0.0248786	++	OpenSea	TSS1500	EPX	chr17:56269265-56269495
cg07680037	chr15	58818581	LIPC	-5.32425	5.17806e-09	2.6249e-05	-3.10215	0.000154639	0.0424448	--	OpenSea	Body		chr15:58818380-58818755
cg01499988	chr9	35755346	MSMP	3.0456	5.18193e-09	2.6249e-05	1.8346	1.3449e-05	0.016261	++	N_Shore	TSS1500	RGP1;MSMP;MSMP	chr9:35755180-35755370
cg25627789	chr7	132694521	CHCHD3	5.10532	5.36746e-09	2.68425e-05	2.74767	4.3402e-05	0.025439	++	OpenSea	Body	CHCHD3	chr7:132694260-132694590
cg02124524	chr16	85655007	KIAA0182	3.28651	5.66794e-09	2.81205e-05	1.55875	0.000210594	0.0478157	++	N_Shelf	5'UTR;Body	KIAA0182			chr16:85638720-85660642
cg09194810	chr20	4072430		2.92209	5.69464e-09	2.81205e-05	1.42834	0.00011561	0.0376414	++	OpenSea			chr20:4072225-4072810
cg05786348	chr2	157295032	GPD2	4.02198	6.50953e-09	3.0534e-05	1.99608	8.82419e-05	0.0337134	++	S_Shelf	5'UTR;5'UTR	GPD2;GPD2;GPD2;GPD2			chr2:157291063-157295072
cg00336912	chr14	55583041		2.95111	6.5334e-09	3.0534e-05	1.55073	3.34924e-05	0.0231864	++	OpenSea			chr14:55583040-55583335
cg15881027	chr1	40532772	CAP1	2.90239	6.66074e-09	3.0617e-05	1.7902	1.07535e-05	0.0149868	++	OpenSea	Body;Body	CAP1	chr1:40532760-40532990
cg11238327	chr17	29837074	RAB11FIP4	4.01993	6.68796e-09	3.0617e-05	2.29656	7.71679e-05	0.0320052	++	OpenSea	Body;Body			chr17:29835022-29837762
cg17105176	chr17	2287284		3.02821	6.70145e-09	3.0617e-05	1.44057	4.80383e-05	0.026571	++	OpenSea		RP1-59D14.1	chr17:2287200-2287435
cg05184016	chr7	149543136	ZNF862	3.16928	6.82426e-09	3.0617e-05	1.34021	0.000133655	0.0397556	++	OpenSea	Body				chr7:149542007-149544462
cg02487088	chr11	61033076	VWCE	2.83404	6.87793e-09	3.0617e-05	1.80121	3.57467e-05	0.0235947	++	OpenSea	Body		chr11:61032745-61033175
cg00827939	chr22	39848852		4.31821	7.05717e-09	3.08867e-05	2.4305	4.70555e-05	0.0263577	++	N_Shelf			chr22:39848745-39848990
cg02332678	chr11	3170821	OSBPL5	4.37111	7.2112e-09	3.10495e-05	2.52033	3.342e-06	0.0100131	++	OpenSea	5'UTR;5'UTR;5'UTR	OSBPL5;OSBPL5;OSBPL5;OSBPL5;OSBPL5;OSBPL5		chr11:3164422-3175975
cg01588399	chr20	48364470		4.99037	7.23689e-09	3.10495e-05	3.19029	1.12376e-05	0.0152531	++	OpenSea			chr20:48364340-48364895
cg16135549	chr5	67521729	PIK3R1	2.59165	7.47012e-09	3.16816e-05	1.47415	4.10221e-05	0.0248786	++	OpenSea	5'UTR	PIK3R1;PIK3R1;PIK3R1;PIK3R1			chr5:67520447-67522197
cg11844053	chr1	210704772	HHAT	3.42606	7.50527e-09	3.16816e-05	2.31397	2.95464e-05	0.0220828	++	OpenSea	Body;Body;Body;Body;Body;Body				chr1:210704146-210706117
cg16500637	chr12	56685670	CS	4.4739	7.80647e-09	3.27768e-05	2.04877	0.00021367	0.0481141	++	OpenSea	Body	CS;CS	chr12:56685620-56685790
cg15106081	chr3	14708144	CCDC174	2.99503	8.58352e-09	3.53906e-05	1.46284	0.000117504	0.0378596	++	OpenSea	Body	C3orf19
cg06127160	chr17	25897247	KSR1	2.29828	8.83781e-09	3.59965e-05	1.42869	5.60476e-06	0.0116937	++	OpenSea	5'UTR	KSR1		chr17:25896196-25898298	chr17:25896186-25898350
cg18337287	chr19	930871	ARID3A	3.0952	8.85294e-09	3.59965e-05	1.49659	2.59274e-05	0.020899	++	N_Shore	Body			chr19:930830-931013
cg14503079	chr22	36818773		2.94064	8.89424e-09	3.59965e-05	1.84084	1.1752e-06	0.00673391	++	OpenSea			chr22:36818705-36819135
cg27469152	chr17	56282313	EPX	4.41764	9.20287e-09	3.64931e-05	2.47287	0.000135472	0.039817	++	OpenSea	3'UTR	EPX	chr17:56282085-56282375
cg18413505	chr1	205773519	SLC41A1	3.37068	9.29488e-09	3.66296e-05	1.85782	0.000218292	0.0485548	++	OpenSea	Body		chr1:205773465-205773675
cg18879389	chr21	43771120	TFF2	2.59792	9.61565e-09	3.75609e-05	1.54325	4.57746e-05	0.0260981	++	OpenSea	5'UTR;1stExon	TFF2;TFF2;TFF2	chr21:43771085-43771630
cg21045547	chr20	35422703	C20orf117	4.05347	9.8366e-09	3.80454e-05	2.30235	7.32743e-05	0.0314525	++	Island	Body;Body	SOGA1	chr20:35422240-35422750
cg00527937	chr15	79609419	TMED3	3.45562	9.93162e-09	3.82246e-05	1.74028	3.04973e-05	0.022433	++	OpenSea	Body;Body;Body	TMED3	chr15:79609160-79609655
cg10011040	chr6	20034134		2.88531	1.0709e-08	4.08164e-05	2.03957	1.34397e-06	0.00699169	++	OpenSea			chr6:20034085-20034470
cg04997452	chr15	39697356		3.78426	1.07945e-08	4.08732e-05	1.93519	0.000114755	0.0375695	++	OpenSea			chr15:39696985-39697475
cg14511746	chr17	2287008		2.55696	1.0828e-08	4.08732e-05	1.24357	2.94922e-05	0.0220828	++	OpenSea		RP1-59D14.1	chr17:2287000-2287170
cg17144361	chr11	9273168	DENND5A	3.63	1.10957e-08	4.14846e-05	3.58402	7.67494e-07	0.00551718	++	OpenSea	Body;Body		chr11:9272945-9273215
cg01901579	chr14	95615731	DICER1	2.48118	1.18032e-08	4.35085e-05	1.31139	0.000210139	0.0477625	++	OpenSea	5'UTR	DICER1;DICER1
cg20885063	chr17	17939419	ATPAF2	2.59839	1.21734e-08	4.42497e-05	1.51463	2.62499e-05	0.021073	++	N_Shelf	Body	ATPAF2			chr17:17938856-17940003
cg15139162	chr1	54823887	SSBP3	4.19265	1.2303e-08	4.4515e-05	2.43321	0.000106691	0.0365211	++	S_Shore	Body;Body;Body	SSBP3;SSBP3	chr1:54823585-54823930
cg04404773	chr3	39217727		3.63496	1.31858e-08	4.70584e-05	1.89237	9.72268e-05	0.0350751	++	OpenSea			chr3:39217525-39218095
cg08778580	chr14	67983363	TMEM229B	3.30442	1.36511e-08	4.84986e-05	1.89036	2.34325e-05	0.0201778	++	S_Shore	TSS1500	TMEM229B;TMEM229B		chr14:67979768-67984366
cg27028878	chr20	24630818	SYNDIG1	2.76651	1.4068e-08	4.95313e-05	1.90649	2.63702e-05	0.0211481	++	OpenSea	Body		chr20:24630665-24631215
cg27462081	chr6	36109728	MAPK13	3.74018	1.65468e-08	5.74856e-05	2.53899	8.28516e-05	0.0327735	++	OpenSea	Body;3'UTR	Z95152.1
cg20992317	chr12	64961489		3.50265	1.6741e-08	5.7904e-05	2.12842	0.000148305	0.0416918	++	OpenSea			chr12:64961425-64961775
cg07830828	chr20	33601744	TRPC4AP	2.58364	2.04089e-08	6.87727e-05	1.98033	2.92308e-06	0.00917224	++	OpenSea	Body;Body		chr20:33601525-33601835
cg12380988	chr17	79851485	ANAPC11	3.82895	2.33202e-08	7.54778e-05	1.55878	0.000194551	0.046212	++	S_Shore	5'UTR;5'UTR;5'UTR;5'UTR;5'UTR;5'UTR;5'UTR;5'UTR;5'UTR;5'UTR;5'UTR;5'UTR;5'UTR;5'UTR;ExonBnd;ExonBnd;ExonBnd;ExonBnd;ExonBnd;ExonBnd;ExonBnd;ExonBnd	ANAPC11;ANAPC11;ANAPC11;ANAPC11;ANAPC11;ANAPC11;ANAPC11;ANAPC11;ANAPC11
cg27308490	chr5	134818031		5.95073	2.45298e-08	7.82909e-05	3.05956	7.92043e-05	0.0322421	++	OpenSea				chr5:134817064-134818881	chr5:134816985-134818671
cg01955639	chr17	56269767	EPX	3.59458	2.49557e-08	7.9328e-05	2.20614	2.89515e-05	0.021977	++	OpenSea	TSS1500	EPX		chr17:56267818-56272835
cg08694835	chr13	24440615	MIPEP	3.50187	2.63617e-08	8.31241e-05	1.88098	6.0772e-05	0.0288966	++	OpenSea	Body		chr13:24440600-24440830
cg20315954	chr17	15137304	PMP22	2.50539	2.65444e-08	8.31429e-05	1.54426	6.90448e-05	0.0306378	++	OpenSea	Body;Body;Body	PMP22;PMP22	chr17:15137185-15137690
cg20385913	chr15	75054510		3.00888	2.66522e-08	8.31429e-05	2.05373	1.36838e-05	0.0164187	++	OpenSea				chr15:75053777-75056371
cg13008881	chr2	85784066	GGCX	4.28129	2.79753e-08	8.58e-05	1.81878	0.000180584	0.0449708	++	OpenSea	Body;Body
cg17717565	chr7	99507261	TRIM4	3.61492	2.91721e-08	8.87771e-05	2.06807	3.91505e-06	0.0107798	++	OpenSea	Body;Body	TRIM4
cg06689416	chr2	242263959	2024-09-02	3.40566	3.08767e-08	9.25301e-05	2.04335	0.00012475	0.038503	++	OpenSea	Body;Body;Body;Body;Body;Body	SEPT2;SEPT2	chr2:242263525-242264030
cg11649969	chr1	180940378		3.52643	3.16059e-08	9.39977e-05	1.5794	0.0002188	0.0485994	++	OpenSea		AL162431.1;RP11-46A10.5
cg10704177	chr1	62209607	INADL	2.35396	3.30094e-08	9.74337e-05	1.51166	5.49911e-05	0.0278742	++	S_Shore	5'UTR	INADL;INADL	chr1:62209480-62209870
cg16597993	chr19	16578633	EPS15L1	3.00688	3.36184e-08	9.84906e-05	1.64687	7.46888e-05	0.0317013	++	N_Shelf	Body		chr19:16578505-16578775
cg22200236	chr5	177757066	COL23A1	-5.77989	3.49092e-08	0.000100505	-4.3495	7.57377e-06	0.0126615	--	OpenSea	Body		chr5:177756900-177757155
cg25087851	chr11	60623918	GPR44	3.49398	3.49772e-08	0.000100505	1.84047	0.000107412	0.0366416	++	S_Shelf	TSS1500	PTGDR2	chr11:60622925-60624095
cg09612920	chr11	123439630	GRAMD1B	4.44558	3.50458e-08	0.000100505	2.08006	3.75036e-05	0.0240907	++	OpenSea	5'UTR;Body;Body	GRAMD1B	chr11:123439345-123439755
cg05642098	chr2	28550757	BRE	3.36793	3.50739e-08	0.000100505	1.51313	0.000162094	0.0431331	++	OpenSea	3'UTR;3'UTR;3'UTR;Body;Body;Body	BRE;BRE	chr2:28550560-28551495
cg11081261	chr14	102656363	WDR20	2.67128	3.85197e-08	0.000106046	1.51528	7.03442e-05	0.030868	++	OpenSea	Body;Body;Body;Body;Body;Body;Body;Body;Body	WDR20;WDR20;WDR20		chr14:102656323-102656540	chr14:102656125-102656634
cg04033850	chr12	49695016		3.09569	3.95046e-08	0.000108073	2.31541	0.000120284	0.0381127	++	S_Shelf		RP11-161H23.9
cg21220721	chr1	6341230	ACOT7	1.8881	4.01223e-08	0.000109004	1.1087	7.39153e-06	0.0126135	++	Island	Body;Body;Body;Body	ACOT7		chr1:6335787-6341454	chr1:6340829-6341470
cg20893283	chr20	36340388	CTNNBL1	2.76355	4.05667e-08	0.000109524	1.77952	1.37455e-05	0.0164187	++	OpenSea	5'UTR;Body	CTNNBL1	chr20:36340200-36340775
cg17429587	chr12	124905230	NCOR2	3.02518	4.60133e-08	0.000121233	2.10787	5.89043e-06	0.0118717	++	S_Shelf	Body;Body			chr12:124902641-124909578
cg00832703	chr3	183254601	KLHL6	4.51816	4.7233e-08	0.00012403	2.52978	4.5493e-05	0.0260298	++	OpenSea	Body	KLHL6		chr3:183253982-183254901	chr3:183253409-183256166
cg26787239	chr5	132008525	IL4	3.02513	5.06911e-08	0.000131354	1.84389	5.65586e-05	0.0280685	++	OpenSea	TSS1500;TSS1500	IL4;IL4
cg20263733	chr3	130616293	ATP2C1	3.72588	5.12642e-08	0.000132402	1.63197	3.60526e-05	0.0237142	++	S_Shelf	Body;Body;Body;Body	ATP2C1;ATP2C1;ATP2C1	chr3:130616160-130616570
cg01426713	chr6	106517533		-3.40556	5.1825e-08	0.000133411	-2.3955	9.39079e-05	0.0346348	--	OpenSea			chr6:106517385-106517755
cg10159529	chr3	3152530	IL5RA	3.00187	5.4175e-08	0.000137656	2.06725	8.13953e-06	0.0130026	++	OpenSea	TSS1500;TSS1500;TSS1500;TSS1500;TSS1500;TSS1500	IL5RA;IL5RA;IL5RA;IL5RA;IL5RA		chr3:3152510-3152996	chr3:3151096-3153003
cg14963970	chr5	59980902	DEPDC1B	3.84888	5.45776e-08	0.000138231	1.955	6.36209e-06	0.0122227	++	OpenSea	Body;Body		chr5:59980780-59981190
cg04360053	chr17	8769452	PIK3R6	2.97607	5.79702e-08	0.00014398	1.60227	0.000150616	0.0419083	++	OpenSea	Body;5'UTR;5'UTR	PIK3R6			chr17:8767973-8769583
cg22982094	chr2	121816646		2.35758	5.84086e-08	0.00014398	1.29756	0.000143668	0.0409975	++	OpenSea			chr2:121816460-121816875
cg02137883	chr9	130158080	SLC2A8	2.92601	5.8468e-08	0.00014398	1.6477	3.01727e-05	0.0223758	++	N_Shore	TSS1500;TSS1500;TSS1500;TSS1500	SLC2A8;SLC2A8;SLC2A8	chr9:130157860-130158495
cg08094347	chr21	30699368	BACH1	3.40569	6.16172e-08	0.000149385	1.84019	0.000206789	0.0475031	++	OpenSea	Body;Body;Body		chr21:30699285-30699575
cg13732043	chr7	100230770	TFR2	-1.71364	6.92245e-08	0.000160565	-1.31738	1.60229e-06	0.00733861	--	Island	Body;Body	TFR2	chr7:100230580-100231795
cg19474196	chr9	124245870	GGTA1P	4.05829	7.39628e-08	0.000168814	2.5143	0.000160984	0.0429906	++	OpenSea	Body;Body	GGTA1P			chr9:124245113-124246131
cg04190651	chr19	7740859	MCEMP1	4.01679	7.69505e-08	0.000174115	2.53871	2.78568e-05	0.0216939	++	OpenSea	TSS1500	C19orf59
cg00158128	chr1	25351284		3.90247	7.79917e-08	0.000175963	2.27627	0.000178657	0.0448153	++	OpenSea			chr1:25350965-25351315
cg07124719	chr4	80748552	GDEP	3.64306	8.06503e-08	0.000179384	2.29242	2.87605e-06	0.00917224	++	OpenSea	TSS200	RP11-610O8.1;RP11-610O8.1
cg05541460	chr22	39850774		3.98439	8.15813e-08	0.000180943	1.76289	0.0002243	0.049206	++	N_Shore			chr22:39850385-39850855
cg11650372	chr21	35171932	ITSN1	5.3701	8.19021e-08	0.000181142	2.59896	3.18139e-05	0.0227587	++	OpenSea	Body;Body		chr21:35171660-35171990
cg14613878	chr20	35504198	C20orf118	4.07575	8.29711e-08	0.000182847	2.50238	7.45847e-06	0.012629	++	OpenSea	TSS1500	C20orf118	chr20:35504185-35504695
cg06040872	chr17	34394215	CCL18	3.39898	8.31386e-08	0.000182847	1.91633	3.47957e-05	0.0233963	++	OpenSea	Body
cg02671054	chr16	89364225	ANKRD11	-3.98402	8.61492e-08	0.000187889	-2.89563	0.000133958	0.0397651	--	OpenSea	Body;Body;Body;Body	AC137932.5;AC137932.5		chr16:89358894-89365120	chr16:89363715-89365099
cg17338225	chr3	14420209		3.71033	8.9637e-08	0.000193348	2.60893	1.18089e-05	0.015563	++	OpenSea			chr3:14419960-14420235
cg06494464	chr22	24992604	GGT1	-4.53855	9.28644e-08	0.00019798	-2.95225	4.47404e-05	0.0258865	--	S_Shelf	5'UTR	AP000356.2;GGT1
cg13054523	chr17	81055722		2.12953	9.83094e-08	0.000204798	1.35535	1.08648e-05	0.015046	++	N_Shore				chr17:81026496-81066020
cg19227526	chr3	9929455		4.46416	1.04009e-07	0.000213219	2.13318	0.000227759	0.0495255	++	N_Shelf			chr3:9929240-9929535
cg12645785	chr1	29229403	EPB41	2.57561	1.07e-07	0.000218211	1.48003	0.000102319	0.0359336	++	OpenSea	5'UTR;5'UTR;5'UTR;5'UTR;5'UTR	EPB41;EPB41;EPB41;EPB41			chr1:29229021-29229671
cg09267719	chr9	128994316		4.70296	1.08117e-07	0.000219919	2.33993	0.000115414	0.0376341	++	N_Shelf				chr9:128993902-128994459
cg05808227	chr22	37299905		2.4509	1.10495e-07	0.000223463	1.60934	0.00013475	0.039817	++	OpenSea
cg07320252	chr1	235068943		2.42284	1.13258e-07	0.000227429	1.58454	2.2049e-06	0.00826308	++	OpenSea			chr1:235068540-235069175
cg00932483	chr3	193583476		2.34968	1.13591e-07	0.000227517	1.43324	0.000211881	0.0479654	++	N_Shelf			chr3:193583245-193583490
cg11881599	chr12	92814084	CLLU1OS	3.18831	1.15694e-07	0.000230551	2.26923	8.05575e-06	0.0129472	++	OpenSea	3'UTR;TSS1500;TSS1500	CLLU1;CLLU1OS
cg24304533	chr16	16143033	ABCC1	3.10733	1.21106e-07	0.000237249	1.49911	0.000130484	0.0393286	++	OpenSea	Body			chr16:16142921-16143556	chr16:16142872-16143771
cg03310641	chr5	94977708		5.18704	1.22112e-07	0.000238498	2.36991	0.000202487	0.0471066	++	OpenSea			chr5:94977580-94977850
cg23516680	chr10	103923333	NOLC1	3.00322	1.25853e-07	0.000244991	1.76231	8.01072e-05	0.0324509	++	OpenSea	3'UTR	NOLC1;NOLC1	chr10:103923100-103923390
cg04459091	chr5	179751794	GFPT2	2.91433	1.2606e-07	0.000244991	2.26706	3.99974e-06	0.0107798	++	OpenSea	Body	GFPT2
cg16191278	chr19	35894520		2.59638	1.28471e-07	0.00024858	1.6116	1.23287e-05	0.0156991	++	OpenSea			chr19:35894265-35894675
cg15053244	chr3	150447687		2.43519	1.2854e-07	0.00024858	1.42667	1.7384e-05	0.0180634	++	OpenSea			chr3:150447520-150447690
cg04100865	chr2	74311093	TET3	2.82381	1.30238e-07	0.000251244	1.85145	2.11828e-05	0.019545	++	OpenSea	Body		chr2:74310880-74311170
cg07778428	chr21	34130201	PAXBP1	2.64713	1.31508e-07	0.000252893	1.81985	4.51726e-06	0.0111935	++	OpenSea	Body;Body;Body	GCFC1	chr21:34130160-34130410
cg20818756	chr12	8201975	FOXJ2	2.79183	1.32618e-07	0.000253346	1.52494	4.91185e-05	0.0268088	++	OpenSea	Body;ExonBnd	FOXJ2;FOXJ2;NECAP1
cg25475273	chr17	79824551		3.00893	1.34401e-07	0.000255508	2.10474	9.80356e-05	0.0352233	++	N_Shelf		RP11-498C9.3;RP11-498C9.3	chr17:79824500-79824855
cg24897320	chr1	110042528	CYB561D1	-6.71382	1.42154e-07	0.000267901	-4.4033	0.000180257	0.0449708	--	OpenSea	3'UTR;3'UTR;3'UTR;3'UTR;3'UTR	CYB561D1;CYB561D1;CYB561D1	chr1:110042300-110042870
cg06394964	chr6	6971749		4.29294	1.42284e-07	0.000267901	2.3527	3.88799e-05	0.024526	++	OpenSea			chr6:6971485-6971775
cg01816454	chr9	131649080	LRRC8A	2.94842	1.43266e-07	0.000269094	1.78122	0.000126813	0.0388819	++	OpenSea	5'UTR;5'UTR;5'UTR	LRRC8A;LRRC8A;LRRC8A	chr9:131648945-131649170
cg09247945	chr22	37173159	IFT27	3.29796	1.44248e-07	0.000269094	2.90717	3.40008e-08	0.00116895	++	S_Shore	TSS1500;TSS1500;TSS1500	IFT27;IFT27;IFT27	chr22:37172825-37173235
cg04562799	chr6	45623499		4.7275	1.44289e-07	0.000269094	2.30216	0.000228663	0.0495516	++	OpenSea				chr6:45623350-45624453	chr6:45622896-45624536
cg17582777	chr1	155050100	EFNA3	3.2008	1.45276e-07	0.000270292	2.04126	7.14959e-05	0.0310801	++	N_Shore	TSS1500	EFNA3;EFNA3	chr1:155049805-155050955
cg26272088	chr15	99443339	IGF1R	2.85396	1.48408e-07	0.000274818	1.70499	4.96324e-05	0.0268995	++	OpenSea	Body				chr15:99442221-99447412
cg19754408	chr5	173119947		2.79365	1.55522e-07	0.0002853	1.98802	5.10153e-05	0.027092	++	OpenSea		CTB-43E15.2	chr5:173119925-173120115
cg14947564	chr2	85625138	CAPG	3.20332	1.58093e-07	0.000288667	2.01804	7.3478e-05	0.0314525	++	OpenSea	ExonBnd;ExonBnd;ExonBnd;Body;Body;Body	CAPG;CAPG	chr2:85625065-85625375
cg21259720	chr11	43779382	HSD17B12	4.26031	1.70495e-07	0.000306325	1.82758	0.000206047	0.0474461	++	OpenSea	Body	HSD17B12
cg20840540	chr6	42363749	TRERF1	2.93165	1.76202e-07	0.000314884	2.03507	9.43588e-05	0.0346717	++	OpenSea	5'UTR	TRERF1;TRERF1;TRERF1
cg24869851	chr7	99081553	ZNF789	3.37247	1.76576e-07	0.000314884	1.57392	6.6995e-05	0.0301684	++	OpenSea	Body	ZNF789
cg15932350	chr7	65818685	TPST1	3.42184	1.76863e-07	0.000314884	2.09469	0.000159061	0.0428477	++	OpenSea	Body	TPST1	chr7:65818580-65818895
cg06019933	chr3	128442438		3.84625	1.82029e-07	0.00032262	1.98886	0.000126667	0.0388674	++	N_Shelf			chr3:128442220-128442450
cg10105512	chr22	31643111	LIMK2	3.11955	1.88729e-07	0.000330761	1.78793	0.00016111	0.0429958	++	OpenSea	TSS1500;TSS1500;Body	LIMK2;LIMK2;LIMK2;LIMK2	chr22:31643105-31643595
cg09227119	chr20	35504403	C20orf118	3.64849	1.91721e-07	0.000332322	2.17612	0.000134882	0.039817	++	OpenSea	TSS200	C20orf118	chr20:35504185-35504695
cg26457013	chr19	55740188	TMEM86B	3.71328	1.91736e-07	0.000332322	2.58008	7.90817e-06	0.0129201	++	OpenSea	5'UTR;1stExon	TMEM86B;TMEM86B	chr19:55739340-55740455
cg16436976	chr1	212291510		3.89214	1.92785e-07	0.000333403	2.65367	6.18126e-05	0.0291388	++	OpenSea					chr1:212291460-212292257
cg26633168	chr10	100140714		4.16829	1.96873e-07	0.000339019	1.84801	0.000154765	0.0424448	++	OpenSea			chr10:100140680-100140890
cg21086803	chr20	43265115	ADA	3.05904	2.08052e-07	0.000356651	1.68035	0.000150622	0.0419083	++	OpenSea	Body			chr20:43264599-43265261
cg05099863	chr2	218937172	RUFY4	-6.43204	2.10918e-07	0.000359224	-3.55945	0.000176884	0.0446014	--	OpenSea	Body;Body	RUFY4
cg24894107	chr1	225881952		3.48674	2.12538e-07	0.00036042	2.05273	9.44777e-05	0.0346993	++	OpenSea			chr1:225881880-225882235
cg06009042	chr5	150480839	ANXA6	3.08419	2.30224e-07	0.000382911	1.93619	0.000156563	0.0425782	++	OpenSea	3'UTR;3'UTR	ANXA6;ANXA6;ANXA6	chr5:150480740-150481095
cg21120762	chr20	36827013		5.03133	2.31123e-07	0.000382911	2.34242	0.000148989	0.0417327	++	OpenSea			chr20:36826620-36827250
cg23746329	chr16	23491546	GGA2	3.80459	2.32908e-07	0.000384984	2.66568	1.77211e-05	0.018173	++	OpenSea	Body	GGA2;GGA2			chr16:23489606-23492418
cg25887788	chr1	65449047	LINC01359	4.43242	2.40799e-07	0.000394136	2.83682	2.36767e-05	0.0201965	++	OpenSea	Body	RP11-182I10.3	chr1:65448865-65449155
cg02683853	chr1	180940271		3.367	2.40851e-07	0.000394136	1.78411	5.36748e-05	0.0276141	++	OpenSea		AL162431.1;RP11-46A10.5			chr1:180938703-180940350
cg04236871	chr12	122826219	CLIP1	3.83924	2.41748e-07	0.000394136	1.56615	8.30853e-05	0.0327849	++	OpenSea	Body;Body;Body	CLIP1
cg25297070	chr1	112291674	FAM212B	3.11611	2.45466e-07	0.00039656	1.94761	0.000155871	0.0424721	++	OpenSea	Body;Body	FAM212B
cg09778927	chr17	40288533	RAB5C	3.29145	2.537e-07	0.000403224	1.99137	0.000125481	0.0386476	++	OpenSea	5'UTR;5'UTR;5'UTR	RAB5C;RAB5C;RAB5C	chr17:40288265-40288610
cg26657279	chr20	43593874	STK4-AS1	4.95552	2.6762e-07	0.000420244	3.30932	2.13592e-05	0.01964	++	N_Shore	Body;TSS1500	STK4-AS1;STK4;STK4;STK4;STK4;STK4	chr20:43593840-43594095
cg12969026	chr4	10537896	CLNK	2.82156	2.71094e-07	0.00042485	1.95743	2.04508e-05	0.0193026	++	OpenSea	Body				chr4:10537433-10538037
cg26382374	chr2	31302644	GALNT14	2.91908	2.8172e-07	0.000438005	1.77933	6.8334e-05	0.0305108	++	OpenSea	Body;Body;Body;Body	GALNT14	chr2:31302625-31302875
cg14390854	chr5	74342697		3.33547	2.9073e-07	0.000447583	1.96409	2.11337e-05	0.019545	++	OpenSea			chr5:74342660-74342890
cg19582046	chr21	46506629	ADARB1	4.12903	2.93903e-07	0.000449821	2.87772	2.53233e-05	0.0208285	++	OpenSea	5'UTR;5'UTR;5'UTR;5'UTR;Body;Body;Body;Body	ADARB1;ADARB1;ADARB1			chr21:46506282-46507472
cg20700740	chr1	9339683		-7.68677	2.94608e-07	0.000450023	-3.48752	0.000195122	0.0462226	--	OpenSea			chr1:9339600-9340035
cg17278724	chr1	229142381		3.49875	2.95872e-07	0.000450913	2.2454	5.85208e-05	0.0285295	++	OpenSea			chr1:229142245-229142515
cg03448301	chr11	62678778	CHRM1	2.9594	3.2114e-07	0.000481189	1.7738	0.000158024	0.0427157	++	OpenSea	5'UTR	AP000438.2;CHRM1
cg08775153	chr9	35537298	RUSC2	3.10031	3.38996e-07	0.000496573	1.9776	0.000130878	0.0393501	++	OpenSea	TSS1500;5'UTR;Body	RUSC2;RUSC2	chr9:35537060-35537530
cg04321303	chr7	44107504		2.61638	3.41215e-07	0.000497468	1.59678	0.000207559	0.0475451	++	S_Shelf			chr7:44107240-44107650
cg24789321	chr1	155428192	ASH1L	3.17538	3.41508e-07	0.000497468	1.79974	0.000168959	0.0438988	++	OpenSea	Body				chr1:155427687-155428361
cg21255908	chr17	37463477	FBXL20	2.9805	3.46391e-07	0.000503646	1.74405	0.000208634	0.0476127	++	OpenSea	Body;Body		chr17:37463085-37463815
cg14612966	chr9	130859606	SLC25A25	2.44192	3.47889e-07	0.00050489	1.53984	1.79837e-05	0.0181848	++	OpenSea	Body;TSS1500;TSS1500;Body	SLC25A25;SLC25A25
cg07636225	chr11	63466987	RTN3	2.87443	3.60373e-07	0.000517272	1.80293	0.000206491	0.0474754	++	OpenSea	Body;Body;Body;Body	RTN3	chr11:63466745-63467355
cg07842680	chr9	136336763	SLC2A6	2.87424	3.70536e-07	0.000528907	2.07593	0.000189235	0.0456207	++	N_Shelf	3'UTR;3'UTR	RP13-100B2.4;SLC2A6;SLC2A6		chr9:136336719-136337972	chr9:136332178-136339700
cg16725301	chr16	57683565	ADGRG1	2.34449	3.71705e-07	0.000528907	1.61992	6.03042e-05	0.0288473	++	OpenSea	5'UTR;5'UTR;5'UTR;5'UTR;5'UTR;5'UTR;5'UTR;5'UTR;5'UTR;5'UTR;5'UTR	GPR56;GPR56;GPR56;GPR56;GPR56;GPR56;GPR56;GPR56;GPR56;GPR56;GPR56;GPR56;GPR56	chr16:57683345-57683695
cg23387863	chr15	77472416	SGK269	2.7866	3.71848e-07	0.000528907	1.99095	0.000117621	0.0378596	++	OpenSea	Body		chr15:77472020-77472515
cg16710124	chr1	44716058	ERI3	3.09663	4.02208e-07	0.000556293	2.5337	9.90861e-06	0.014456	++	OpenSea	Body			chr1:44715064-44716983
cg08589455	chr11	65489884	RNASEH2C	2.83351	4.0692e-07	0.000559534	1.65797	0.000114765	0.0375695	++	S_Shore	TSS1500	RNASEH2C	chr11:65489565-65490095
cg04973399	chr16	48427925	MIR5095	3.46249	4.24228e-07	0.000577267	2.11747	8.5465e-05	0.0332277	++	OpenSea	Body		chr16:48427780-48428090
cg21789367	chr7	45038325	CCM2	3.06139	4.31419e-07	0.000584831	2.03413	7.9327e-06	0.0129279	++	N_Shore	TSS1500;TSS1500;TSS1500;TSS1500	CCM2;CCM2;CCM2	chr7:45038220-45038515
cg05056419	chr17	74402188	UBE2O	2.58658	4.36407e-07	0.000588737	1.655	2.62586e-06	0.00897358	++	OpenSea	Body		chr17:74402140-74402775
cg15867698	chr14	69438267	ACTN1	3.25848	4.49779e-07	0.000602636	2.49743	4.71271e-05	0.0263672	++	OpenSea	Body;Body;Body	ACTN1		chr14:69437615-69439020
cg10995397	chr19	51971816		4.60392	4.63125e-07	0.000617357	3.02708	5.41753e-05	0.0276915	++	OpenSea					chr19:51970702-51973354
cg23985372	chr2	33437478	LTBP1	2.30943	4.67702e-07	0.000619508	1.42119	4.09828e-05	0.0248786	++	OpenSea	Body;Body;Body;Body;Body		chr2:33437240-33437575
cg14654849	chr21	19072007		4.24066	4.70568e-07	0.000620851	2.21545	0.000150277	0.0418767	++	OpenSea			chr21:19071920-19072130
cg04983687	chr16	88558223	ZFPM1	2.21651	4.74662e-07	0.000624257	1.19638	1.08228e-05	0.0150141	++	Island	Body	ZFPM1	chr16:88557980-88558535
cg08667065	chr6	13414265	GFOD1	3.04729	4.86221e-07	0.000632047	2.19956	7.51083e-06	0.0126615	++	OpenSea	Body;5'UTR		chr6:13414180-13414430
cg07056602	chr10	81004884	ZMIZ1	-2.57933	4.96729e-07	0.000643577	-1.61838	5.70363e-05	0.0281881	--	S_Shore	Body		chr10:81003745-81005095
cg02985445	chr7	97908505		4.04261	4.99802e-07	0.000646491	3.03057	7.87948e-07	0.00561318	++	N_Shore			chr7:97908280-97908715
cg13587880	chr19	19599531	GATAD2A	3.64776	5.16211e-07	0.000660417	2.1883	8.67984e-05	0.0334642	++	OpenSea	Body;Body	GATAD2A;GATAD2A;GATAD2A	chr19:19599020-19599795
cg16145720	chr17	17156930	COPS3	3.98876	5.38698e-07	0.000687128	1.53928	0.00010109	0.0357177	++	OpenSea	Body;Body		chr17:17156705-17157070
cg24007129	chr16	19589911	C16orf62	-4.58662	5.39095e-07	0.000687128	-4.06428	2.35565e-05	0.0201912	--	OpenSea	Body;Body	C16orf62;C16orf62	chr16:19589840-19590130
cg17939602	chr5	40674971		2.86905	5.54345e-07	0.000699449	2.19603	1.27097e-05	0.0158812	++	OpenSea			chr5:40674840-40675235
cg25854298	chr10	73936754	ASCC1	2.24451	5.56791e-07	0.000700585	1.25257	0.000148869	0.0417256	++	OpenSea	Body
cg17758888	chr21	30503475	MAP3K7CL	3.91759	5.63795e-07	0.000706413	2.24685	7.67963e-05	0.0320052	++	OpenSea	5'UTR;5'UTR;5'UTR;5'UTR;Body;Body;Body	C21orf7;C21orf7;C21orf7;C21orf7;C21orf7	chr21:30503360-30503575
cg07456972	chr4	38110810	TBC1D1	2.87379	5.64122e-07	0.000706413	1.7643	3.74655e-05	0.0240858	++	OpenSea	TSS1500;Body;Body
cg20560376	chr12	6342778	CD9	2.49391	5.65684e-07	0.000707242	1.43396	6.93433e-05	0.0307133	++	OpenSea	Body	CD9	chr12:6342700-6343135
cg14674108	chr4	37723946		4.17443	5.68148e-07	0.000709192	2.63032	3.55936e-05	0.0235723	++	OpenSea					chr4:37723605-37724211
cg04290133	chr7	65439512	GUSB	1.88948	5.71584e-07	0.000712349	1.30224	8.38169e-06	0.0132027	++	OpenSea	Body	GUSB	chr7:65439165-65439735
cg11929042	chr20	19222240	SLC24A3	2.66794	5.77906e-07	0.000717948	1.64499	9.02322e-06	0.0135906	++	OpenSea	Body		chr20:19222220-19222495
cg19247032	chr21	43786727	TFF1	2.41723	5.84357e-07	0.00072421	1.57037	0.000151369	0.0419831	++	OpenSea	TSS200	TFF1	chr21:43786425-43787090
cg06528816	chr2	47242277	TTC7A	2.97794	5.92183e-07	0.000731058	2.11374	1.49391e-06	0.00731432	++	OpenSea	Body	TTC7A		chr2:47241985-47242871
cg17537518	chr2	128850391	UGGT1	2.78636	6.26405e-07	0.000766078	1.61801	2.91831e-05	0.022056	++	S_Shore	Body;Body	UGGT1	chr2:128850240-128850530
cg21677940	chr1	192596014		3.40662	6.35586e-07	0.000772494	1.87046	4.62569e-05	0.0261925	++	OpenSea			chr1:192596005-192596190
cg08776942	chr16	11729131		3.15446	6.40418e-07	0.000775469	1.85432	7.17845e-06	0.0125029	++	OpenSea
cg02046836	chr11	75550064	UVRAG	3.92103	6.41449e-07	0.000775469	1.8237	3.63205e-05	0.0237508	++	OpenSea	Body	Y_RNA;UVRAG;UVRAG
cg08816893	chr5	95161490		3.5432	6.71994e-07	0.000805522	2.82063	5.60897e-05	0.0280534	++	OpenSea			chr5:95161140-95161575
cg10650214	chr3	45914188	LZTFL1	3.144	6.79388e-07	0.000810672	2.05711	0.000145118	0.0412476	++	OpenSea	5'UTR;Body	LZTFL1	chr3:45914025-45914410
cg15700636	chr11	57156050	PRG2	3.13548	6.81217e-07	0.000811621	2.15608	4.91177e-06	0.0113143	++	OpenSea	Body	PRG2
cg07763787	chr10	102049639	PKD2L1	4.21244	6.97163e-07	0.00082189	2.17426	0.000229798	0.0495838	++	S_Shelf	Body;Body		chr10:102049420-102049775
cg13562011	chr9	140308660	EXD3	3.74085	6.99345e-07	0.000822276	2.0284	0.000227985	0.0495255	++	N_Shelf	5'UTR	EXD3;EXD3;EXD3;EXD3;EXD3
cg13835688	chr9	130859454	SLC25A25	2.09009	7.06873e-07	0.000826109	1.45417	1.07245e-05	0.0149829	++	OpenSea	Body;TSS1500;TSS1500;Body	SLC25A25;SLC25A25
cg17203290	chr8	99105576	C8orf47	3.42536	7.07055e-07	0.000826109	1.75423	4.55812e-05	0.0260615	++	OpenSea	3'UTR;3'UTR	C8orf47	chr8:99105540-99105750
cg23864154	chr1	212291760		2.73489	7.25806e-07	0.000841753	1.79468	0.000124376	0.0384584	++	OpenSea					chr1:212291460-212292257
cg20113773	chr16	1538648	PTX4	-6.26356	7.30952e-07	0.000846471	-4.52205	1.30907e-05	0.0160486	--	S_Shore	TSS200	PTX4		chr16:1535687-1539375	chr16:1536653-1540963
cg12614529	chr4	154269418	MND1	3.33671	7.45028e-07	0.000858972	2.1377	6.9663e-05	0.0307916	++	S_Shelf	Body	MND1	chr4:154269100-154269595
cg06996254	chr12	47427791		4.50573	7.49203e-07	0.000859913	2.44791	0.000166803	0.0436533	++	OpenSea			chr12:47427600-47427870
cg13550410	chr1	36004549	KIAA0319L	3.61779	7.50226e-07	0.000859913	2.79516	9.26016e-05	0.0344746	++	OpenSea	Body			chr1:36004094-36006074	chr1:36003888-36005945
cg06391412	chr3	71295684	FOXP1	2.87594	7.92506e-07	0.000896595	1.626	4.21097e-05	0.0252066	++	OpenSea	5'UTR;5'UTR	FOXP1;FOXP1;FOXP1;FOXP1;FOXP1;FOXP1;FOXP1	chr3:71295120-71295810
cg14265474	chr3	170948986	TNIK	4.06132	8.03909e-07	0.000906882	1.98724	0.000167021	0.0436742	++	OpenSea	Body;Body;Body;Body;Body;Body;Body;Body		chr3:170948660-170949030
cg05720226	chr7	116786597	ST7	3.53717	8.09739e-07	0.000912149	2.21053	5.3967e-05	0.0276748	++	OpenSea	Body;Body;TSS1500	ST7-AS2;ST7-AS2;ST7-AS2;ST7-AS2;ST7
cg25643253	chr7	65419190	VKORC1L1	3.25901	8.17774e-07	0.000918564	2.51485	3.99631e-05	0.0247192	++	OpenSea	Body
cg13587621	chr9	95497984	BICD2	2.95489	8.25497e-07	0.000925914	2.05101	5.14448e-05	0.0272293	++	OpenSea	Body;Body			chr9:95497406-95498010
cg15421041	chr7	72856835	BAZ1B	-7.45568	8.53554e-07	0.000946566	-4.81111	0.000106088	0.0364574	--	OpenSea	Body				chr7:72852093-72857808
cg11392833	chr19	30432108	URI1	2.68426	8.88479e-07	0.000974288	1.82121	1.76382e-06	0.00774533	++	N_Shore	TSS1500;TSS1500;Body	URI1;URI1	chr19:30431980-30432215
cg07512258	chr10	75619420	CAMK2G	6.09704	9.14373e-07	0.000995729	3.96792	3.47447e-05	0.0233963	++	OpenSea	Body;Body;Body;Body;Body	CAMK2G	chr10:75619165-75619555
cg20820367	chr2	69116791		2.75474	9.28818e-07	0.00100634	1.99058	6.98075e-05	0.0307916	++	OpenSea			chr2:69116665-69116970
cg03181212	chr15	86020463	AKAP13	3.38193	9.30915e-07	0.00100634	2.33958	7.19379e-05	0.0311878	++	OpenSea	5'UTR;5'UTR	AKAP13;AKAP13;AKAP13;AKAP13	chr15:86020420-86020710
cg17041511	chr17	61509620		2.78069	9.74346e-07	0.00104939	1.8033	5.01787e-05	0.0269825	++	N_Shelf			chr17:61509360-61510175
cg03651219	chr10	5576480		2.39181	9.79963e-07	0.00105088	2.01428	1.6481e-07	0.00271505	++	OpenSea			chr10:5576305-5576835
cg08510096	chr15	91202958	LINC01585	4.15216	9.96522e-07	0.00106597	3.79918	2.73062e-07	0.00332186	++	OpenSea	TSS1500;Body	RP11-387D10.3;RP11-387D10.2	chr15:91202485-91203070
cg01614759	chr10	45495435	C10orf25	2.36245	1.03318e-06	0.00109351	1.66137	9.36538e-06	0.0138165	++	N_Shore	3'UTR;TSS1500	C10orf25;ZNF22			chr10:45494719-45497801
cg10271974	chr1	64919636		3.15977	1.0685e-06	0.00112157	1.80139	3.21302e-05	0.0228216	++	OpenSea			chr1:64919500-64919715
cg02803925	chr3	195974300	PCYT1A	2.42613	1.1265e-06	0.00117149	1.48062	5.90076e-05	0.0285332	++	OpenSea	Body
cg07465458	chr3	39243826		2.76539	1.1353e-06	0.00117908	1.86519	5.6532e-05	0.0280685	++	OpenSea			chr3:39243640-39243895
cg02314758	chr14	100605890	EVL	3.29965	1.14602e-06	0.00118707	2.49107	0.00019638	0.046354	++	OpenSea	Body	EVL		chr14:100603485-100606268	chr14:100602177-100606347
cg01315054	chr22	39869399	MGAT3	2.82847	1.17474e-06	0.00121362	1.87303	0.000127316	0.0389604	++	OpenSea	5'UTR	MGAT3	chr22:39869265-39869895
cg07201450	chr1	58716662	DAB1	2.03855	1.21759e-06	0.00124293	1.4111	7.18946e-05	0.0311878	++	S_Shore	TSS1500	DAB1;DAB1;DAB1			chr1:58715255-58716714
cg21761971	chr8	124773189		4.15522	1.25085e-06	0.00127051	1.84399	1.84796e-05	0.0184007	++	OpenSea			chr8:124773040-124773575
cg18190876	chr6	139841523		3.47021	1.2614e-06	0.0012782	1.95875	1.94984e-05	0.0188027	++	OpenSea			chr6:139841380-139841630
cg01976243	chr22	32873926	FBXO7	2.33702	1.26167e-06	0.0012782	1.93379	4.07599e-06	0.0108177	++	S_Shelf	5'UTR;Body;Body	FBXO7;FBXO7
cg15289466	chr4	103740913	UBE2D3	4.16534	1.27282e-06	0.00128452	3.79831	3.96971e-05	0.0246584	++	OpenSea	Body;Body;Body;Body;Body;Body;Body;Body;Body	UBE2D3;UBE2D3;UBE2D3;UBE2D3	chr4:103740820-103741195
cg26708484	chr1	6142608	KCNAB2	-3.47006	1.34101e-06	0.00132941	-2.68544	3.88946e-05	0.024526	--	OpenSea	Body;Body;Body;Body;Body;Body		chr1:6142445-6142695
cg05523652	chr6	134861612	LOC101928304	4.20775	1.39272e-06	0.00136579	2.58324	2.17535e-05	0.0197718	++	OpenSea	TSS1500;TSS1500	RP11-557H15.4
cg15434896	chr5	79782956	FAM151B	3.65175	1.39336e-06	0.00136579	1.96986	0.000141122	0.0405576	++	N_Shore	TSS1500	CTD-2015H6.3;CTD-2015H6.3;FAM151B;FAM151B	chr5:79782680-79783075
cg03092343	chr1	33221514	KIAA1522	3.96907	1.4385e-06	0.00139782	2.70305	0.000100357	0.0356319	++	S_Shore	Body		chr1:33221305-33221730
cg12570716	chr10	3822379	KLF6	-6.66174	1.45446e-06	0.00140984	-3.97553	9.2194e-05	0.0344355	--	N_Shore	Body;Body;Body;Body	KLF6	chr10:3822085-3823530
cg23205629	chr8	33421410	RNF122	2.94997	1.45743e-06	0.00141098	1.62423	0.000198651	0.0466256	++	N_Shelf	Body		chr8:33421185-33421490
cg12074090	chr8	6360436	ANGPT2	2.87203	1.46189e-06	0.00141252	1.95132	5.74041e-06	0.0117679	++	OpenSea	3'UTR;3'UTR;3'UTR;Body	ANGPT2;ANGPT2
cg11539561	chr12	120114603	PRKAB1	2.70204	1.47949e-06	0.00142491	2.14786	1.14842e-06	0.00673324	++	OpenSea	Body		chr12:120114480-120114650
cg17541002	chr12	121714889	CAMKK2	-3.2517	1.50785e-06	0.00144553	-2.21368	0.000199218	0.0467032	--	S_Shelf	5'UTR;5'UTR;5'UTR;5'UTR;5'UTR;5'UTR;5'UTR	CAMKK2;CAMKK2;CAMKK2;CAMKK2;CAMKK2;CAMKK2;CAMKK2	chr12:121714865-121715115
cg13686952	chr17	37926322	IKZF3	3.18674	1.5542e-06	0.00148452	2.14218	5.49522e-05	0.0278724	++	OpenSea	Body;Body;Body;Body;Body;Body;Body;Body;Body;Body;Body;Body;Body;Body;Body;Body	IKZF3	chr17:37926100-37926850
cg15146567	chr3	42948626	ZNF662	4.87221	1.61104e-06	0.00152399	3.05458	8.33272e-05	0.0328302	++	S_Shore	5'UTR;Body	ZNF662;ZNF662;ZNF662;KRBOX1		chr3:42947356-42948979
cg09641213	chr1	26880843	MIR1976	-7.53766	1.64808e-06	0.00154734	-4.131	0.000208618	0.0476127	--	OpenSea	TSS200;Body;Body	RPS6KA1;MIR1976;RPS6KA1	chr1:26880485-26880875
cg06223015	chr17	8765911	PIK3R6	4.02	1.6946e-06	0.00158207	1.52544	0.000190025	0.0457394	++	OpenSea	Body;5'UTR;5'UTR	PIK3R6	chr17:8765845-8766250
cg01602526	chr10	134140240		2.73028	1.70726e-06	0.00158822	1.55178	5.38686e-05	0.0276599	++	OpenSea		STK32C		chr10:134139832-134140294	chr10:134139043-134140807
cg24517604	chr16	11709855		2.40354	1.77563e-06	0.00164016	1.53222	0.00011941	0.0380622	++	OpenSea		LITAF	chr16:11709565-11709975
cg00658852	chr14	75890874		4.41958	1.78777e-06	0.00164557	2.07251	0.000207545	0.0475451	++	N_Shelf		RP11-293M10.6
cg16480347	chr22	24039722	RGL4	-6.64812	1.79222e-06	0.00164773	-3.54461	0.000195422	0.0462383	--	OpenSea	Body;Body	RGL4	chr22:24039265-24039855
cg01593757	chr9	35836046	TMEM8B	-7.39708	1.81059e-06	0.00166268	-6.17949	1.7729e-06	0.00774533	--	OpenSea	5'UTR;5'UTR;5'UTR	TMEM8B;TMEM8B;TMEM8B;TMEM8B;TMEM8B		chr9:35835173-35836083	chr9:35832461-35836054
cg26725582	chr5	154220674	FAXDC2	2.63618	1.81519e-06	0.00166301	1.78631	1.90712e-05	0.0186177	++	OpenSea	5'UTR	C5orf4;C5orf4;C5orf4;C5orf4	chr5:154220425-154220735
cg01964774	chr21	39663949	KCNJ15	3.3563	1.85499e-06	0.00168962	2.42979	2.19984e-05	0.0198122	++	OpenSea	5'UTR;5'UTR;5'UTR;5'UTR;5'UTR;5'UTR;5'UTR;5'UTR	KCNJ15;KCNJ15;KCNJ15;KCNJ15;KCNJ15	chr21:39663900-39664090
cg21757790	chr21	37574701	DOPEY2	-5.49861	1.86845e-06	0.00169794	-3.51965	2.1036e-05	0.019545	--	OpenSea	Body	DOPEY2	chr21:37574505-37574995
cg01750299	chr9	2810737	KIAA0020	3.02538	1.90908e-06	0.00172262	2.72974	9.84311e-07	0.00613707	++	OpenSea	Body				chr9:2809555-2811065
cg20316427	chr8	142288216		5.15635	1.94485e-06	0.00174245	4.12398	1.21038e-05	0.0156991	++	OpenSea		RP11-10J21.5;SLC45A4	chr8:142288020-142288415
cg12561552	chr1	17448350		2.62317	1.97713e-06	0.00176604	1.59951	5.06929e-05	0.0270289	++	S_Shelf			chr1:17447605-17448355
cg05072637	chr9	131355483	MIR1268A	4.22151	1.98279e-06	0.00176785	3.17224	1.15956e-06	0.00673391	++	OpenSea	Body;Body;Body;Body	SPTAN1;SPTAN1;SPTAN1	chr9:131355460-131355670
cg11925560	chr11	82504199		3.55833	1.99924e-06	0.00177569	2.43097	3.18323e-05	0.0227587	++	OpenSea		RP11-718B12.2	chr11:82504020-82504250
cg06592918	chr18	77703051	PQLC1	2.55842	2.02402e-06	0.00178557	1.93598	4.73267e-05	0.0263827	++	OpenSea	Body;Body;Body	PQLC1		chr18:77699071-77706703	chr18:77702569-77706213
cg17134838	chr11	60589230		3.1177	2.03507e-06	0.00179129	2.28171	2.18679e-05	0.0198122	++	OpenSea		RP11-804A23.1
cg16530324	chr17	3824599		2.19645	2.10871e-06	0.00183757	1.60427	1.52084e-05	0.0172291	++	N_Shelf			chr17:3824305-3825235
cg15940546	chr20	44492887	ZSWIM3	2.55219	2.22625e-06	0.00192277	2.16193	4.07415e-05	0.0248772	++	OpenSea	Body;Body	ZSWIM3	chr20:44492660-44492950
cg14329961	chr15	40094043	GPR176	2.27181	2.23785e-06	0.0019259	1.5395	2.6122e-05	0.021013	++	OpenSea	Body;Body;Body	RP11-37C7.1;GPR176		chr15:40093889-40094516	chr15:40092599-40094642
cg08698681	chr3	171091657	TNIK	2.28398	2.24318e-06	0.0019259	1.69527	2.27548e-05	0.0199741	++	OpenSea	Body;Body;Body;Body;Body;Body;Body;Body;Body
cg06866757	chr22	32873859	FBXO7	2.62889	2.28098e-06	0.00194852	2.0689	2.73217e-05	0.0214755	++	S_Shelf	5'UTR;Body;Body	FBXO7;FBXO7
cg08529933	chr20	49990691		2.58249	2.32891e-06	0.00197559	1.30597	0.000184188	0.0451805	++	OpenSea			chr20:49990485-49990835
cg12020338	chr11	108357754	KDELC2	3.0896	2.39803e-06	0.00202671	1.75278	0.000231584	0.0497147	++	OpenSea	Body	KDELC2
cg06858034	chr3	157073008	VEPH1	3.44385	2.52946e-06	0.00210829	2.36536	8.11564e-05	0.032526	++	OpenSea	Body;Body;Body	RP11-550I24.2			chr3:157071957-157073347
cg21126214	chr11	63919835	MACROD1	-6.79242	2.55546e-06	0.00212391	-4.06812	0.000105747	0.036398	--	OpenSea	Body	MACROD1		chr11:63919670-63922148
cg15715852	chr17	55690283	MSI2	2.70398	2.55816e-06	0.00212391	2.06786	5.33156e-05	0.0275353	++	OpenSea	Body;Body		chr17:55690000-55690395
cg12023239	chr7	24948593	OSBPL3	3.13454	2.65906e-06	0.00219533	1.79883	0.000219706	0.0486368	++	OpenSea	5'UTR	OSBPL3;OSBPL3	chr7:24948340-24948630
cg20468314	chr7	99101200	ZKSCAN5	3.9623	2.69352e-06	0.00221447	2.26381	3.75914e-05	0.0241275	++	N_Shore	TSS1500;TSS1500	ZKSCAN5;ZKSCAN5;ZKSCAN5;ZKSCAN5
cg11606229	chr21	34570139		2.67555	2.72009e-06	0.00222785	1.66277	0.000120085	0.0381127	++	OpenSea			chr21:34569900-34570190
cg13423371	chr9	138701748	CAMSAP1	3.3108	2.7363e-06	0.00223031	1.87029	0.000177162	0.0446287	++	OpenSea	3'UTR	CAMSAP1;CAMSAP1
cg00042419	chr22	32879152	FBXO7	2.3227	2.79471e-06	0.00225998	2.29296	6.15734e-05	0.0290825	++	OpenSea	Body;Body;Body			chr22:32878711-32879238	chr22:32878487-32879299
cg26057482	chr5	149429924	HMGXB3	2.92791	2.80919e-06	0.00226684	2.15489	7.97258e-06	0.0129279	++	OpenSea	Body		chr5:149429860-149430075
cg22994495	chr17	78662780	RPTOR	3.46621	2.82168e-06	0.0022676	1.97915	0.000205383	0.0473485	++	OpenSea	Body;Body	RPTOR			chr17:78662649-78663678
cg16899419	chr22	30342424	MTMR3	3.27568	2.83433e-06	0.00227288	2.99324	5.20371e-06	0.0113861	++	OpenSea	5'UTR;5'UTR;5'UTR	MTMR3;MTMR3;MTMR3;MTMR3;MTMR3	chr22:30342245-30342535
cg18368116	chr14	21436271		2.7345	2.83693e-06	0.00227288	1.52124	7.54695e-05	0.0317996	++	N_Shelf
cg25027273	chr15	101720914	CHSY1	3.26681	2.96556e-06	0.00234861	2.20852	0.000116356	0.0377391	++	OpenSea	Body	CHSY1	chr15:101720900-101721450
cg26241636	chr5	67663278		2.68935	3.22042e-06	0.00252096	2.14008	1.82663e-06	0.00780753	++	OpenSea					chr5:67662683-67665809
cg25939647	chr15	40173065	GPR176	2.63763	3.36441e-06	0.002618	1.73791	8.65466e-05	0.0334097	++	OpenSea	Body	GPR176
cg24627621	chr6	42109176	C6orf132	3.03131	3.36996e-06	0.00261973	1.91426	4.81862e-05	0.026571	++	N_Shore	Body		chr6:42109080-42110695
cg20282237	chr21	35216659	ITSN1	3.1922	3.41318e-06	0.00264286	2.15072	5.23911e-05	0.0273596	++	OpenSea	Body	ITSN1	chr21:35216540-35216935
cg08969102	chr5	133563532		2.69104	3.62488e-06	0.0027605	2.03822	7.74007e-05	0.0320052	++	S_Shore		CDKL3			chr5:133559185-133563638
cg19475270	chr19	2059698		4.97468	3.70435e-06	0.0028074	3.89083	9.10591e-05	0.0342551	++	N_Shore			chr19:2059600-2059950
cg12060026	chr17	21103728	TMEM11	2.79648	3.72879e-06	0.00281506	1.73783	0.000163014	0.0432059	++	OpenSea	Body;Body			chr17:21102611-21105016	chr17:21102668-21104832
cg19602930	chr9	6715738		2.39221	3.84384e-06	0.00288252	1.59472	0.000135009	0.039817	++	N_Shore		RP11-390F4.3		chr9:6715697-6717025	chr9:6715095-6717483
cg17255375	chr16	19025910	TMC7	-3.25138	3.90217e-06	0.0029179	-2.6068	0.000120667	0.0381443	--	OpenSea	Body;Body;5'UTR	TMC7	chr16:19025825-19026155
cg11558387	chr1	118139009		3.13132	3.91923e-06	0.00292787	1.91218	2.41989e-05	0.0203998	++	OpenSea			chr1:118138985-118139275
cg10745845	chr3	170874228	TNIK	3.14803	3.94962e-06	0.00293659	2.09632	0.000194157	0.0461835	++	OpenSea	Body;Body;Body;Body;Body;Body;Body;Body				chr3:170873989-170875547
cg01453551	chr8	144213544		2.52418	4.01467e-06	0.00297003	1.96543	5.04071e-06	0.0113558	++	OpenSea
cg20293044	chr7	92350008	CDK6	3.24638	4.01833e-06	0.00297003	2.17505	1.30714e-05	0.0160486	++	OpenSea	Body;Body		chr7:92349905-92350170
cg04664309	chr6	16168458		3.43369	4.06993e-06	0.00299261	2.32021	0.000127383	0.038966	++	OpenSea			chr6:16168400-16168790
cg26423824	chr17	25898825	KSR1	2.13961	4.08641e-06	0.00299622	1.66685	6.47949e-05	0.0297796	++	OpenSea	5'UTR	KSR1	chr17:25898785-25899270
cg11841710	chr20	24630982	SYNDIG1	2.56609	4.40724e-06	0.00317172	1.67138	1.81798e-05	0.0182651	++	OpenSea	Body		chr20:24630665-24631215
cg16475897	chr19	38643706	SIPA1L3	2.57775	4.55397e-06	0.00325939	2.08388	0.000148838	0.0417256	++	OpenSea	Body			chr19:38642986-38644073	chr19:38643081-38644178
cg01051200	chr20	61923909	COL20A1	2.77783	4.64419e-06	0.00331189	1.59855	9.81159e-05	0.0352233	++	N_Shelf	TSS1500	COL20A1	chr20:61923205-61927595
cg26245101	chr5	179131225	CANX	2.35191	4.83642e-06	0.00343028	2.22791	0.000219928	0.0486724	++	OpenSea	5'UTR;5'UTR	CANX;CANX;CANX;CANX;CANX			chr5:179123635-179133381
cg12258670	chr14	75069041	LTBP2	2.32334	4.84915e-06	0.00343421	1.24608	0.000209328	0.0476603	++	OpenSea	Body	LTBP2	chr14:75068725-75069095
cg24368962	chr11	111570978	SIK2	3.62251	4.85071e-06	0.00343421	1.70761	0.000148675	0.0417256	++	OpenSea	Body			chr11:111568520-111571215	chr11:111567885-111572029
cg00924612	chr18	19334381	MIB1	3.82984	4.86373e-06	0.00343459	2.07598	0.000218057	0.04853	++	OpenSea	Body				chr18:19333852-19334487
cg02999224	chr14	23284559	SLC7A7	-4.72026	5.1279e-06	0.00356259	-3.28315	2.65786e-05	0.02121	--	OpenSea	5'UTR;1stExon;5'UTR;5'UTR	SLC7A7;SLC7A7;SLC7A7;SLC7A7;SLC7A7;SLC7A7;SLC7A7;SLC7A7	chr14:23284500-23285255
cg16362140	chr5	10708717	DAP	2.2212	5.23565e-06	0.00359963	1.52028	4.85203e-05	0.0266555	++	OpenSea	Body		chr5:10708625-10708895
cg12227660	chr10	135061670	MIR202	4.31854	5.53959e-06	0.00376899	2.24001	9.47583e-05	0.0347287	++	OpenSea	TSS1500	MIR202;RP13-49I15.5;RP13-49I15.5	chr10:135061620-135061915
cg19752768	chr11	9773938	SWAP70	3.97392	5.641e-06	0.00382576	1.9554	0.000113312	0.0374258	++	OpenSea	3'UTR;3'UTR	SWAP70	chr11:9773645-9774035
cg11016450	chr19	19574754	GATAD2A	-7.72752	5.7875e-06	0.00388714	-6.17328	3.43597e-06	0.0101534	--	OpenSea	TSS1500;5'UTR	GATAD2A;GATAD2A;GATAD2A;GATAD2A	chr19:19574640-19575135
cg22169659	chr11	20481627	PRMT3	3.07844	5.86046e-06	0.00391604	2.20496	2.33097e-07	0.00302163	++	OpenSea	Body;Body;Body		chr11:20481380-20481690
cg08014024	chr10	134373103	INPP5A	2.37428	5.88223e-06	0.00392724	1.91491	0.000121375	0.0381443	++	OpenSea	Body	INPP5A		chr10:134372054-134374345	chr10:134372943-134374380
cg26184409	chr9	134614177	RAPGEF1	-6.32328	5.91763e-06	0.00394752	-4.38337	0.000170846	0.0440662	--	OpenSea	TSS1500;Body	RAPGEF1	chr9:134614145-134615335
cg12383160	chr12	117463293	FBXW8	2.5412	5.94041e-06	0.00395935	1.60958	0.000199585	0.0467659	++	OpenSea	Body;Body			chr12:117463022-117464108	chr12:117462269-117464009
cg13645296	chr15	64275810	DAPK2	2.4499	5.97125e-06	0.00397477	1.52361	0.000175154	0.0444343	++	OpenSea	Body	DAPK2		chr15:64275041-64276028	chr15:64275169-64276131
cg18355997	chr20	35504335	TLDC2	3.81053	5.98301e-06	0.00397762	2.44997	9.79842e-05	0.0352233	++	OpenSea	TSS200;TSS200	C20orf118	chr20:35504185-35504695
cg10805054	chr17	76735040	CYTH1	3.33511	6.01574e-06	0.00398924	2.50234	4.74793e-05	0.0263922	++	OpenSea	Body;Body	CYTH1			chr17:76734907-76736232
cg15209998	chr17	29837057	RAB11FIP4	3.91544	6.1079e-06	0.00402376	2.5245	0.000138328	0.040238	++	OpenSea	Body;Body			chr17:29835022-29837762
cg05934594	chr1	222086992		2.73424	6.14293e-06	0.00403272	2.08413	6.29701e-06	0.0122227	++	OpenSea		RP11-815M8.1;RP11-815M8.1	chr1:222086820-222087035
cg13197551	chr20	60709957	LSM14B	3.08307	6.29429e-06	0.00411488	1.85683	6.20994e-05	0.0291768	++	OpenSea	3'UTR	LSM14B;LSM14B	chr20:60709900-60710235
cg09040200	chr4	77906103	2024-09-11	3.1203	6.31373e-06	0.00412415	2.4086	1.79632e-06	0.00780455	++	OpenSea	5'UTR;Body	SEPT11;SEPT11	chr4:77905860-77906355
cg03830899	chr11	8737458	ST5	-5.38144	6.48559e-06	0.00421188	-3.74158	1.79727e-05	0.0181848	--	OpenSea	Body;Body;Body		chr11:8737140-8737475
cg09292296	chr6	41925007	CCND3	2.9748	6.66683e-06	0.00431887	2.62321	0.000108286	0.036814	++	OpenSea	5'UTR;5'UTR;5'UTR	CCND3;CCND3;CCND3;CCND3;CCND3	chr6:41924940-41925295
cg05778549	chr15	70348125	TLE3	2.61626	6.9285e-06	0.00443863	2.28127	5.61888e-05	0.0280685	++	OpenSea	Body;Body;Body;Body;Body;Body;Body		chr15:70347665-70348735
cg24343524	chr1	203763352	ZC3H11A	4.1779	6.93187e-06	0.00443863	2.24497	0.000208338	0.0475995	++	N_Shore	TSS1500	ZC3H11A;ZC3H11A;ZC3H11A;ZC3H11A;ZC3H11A	chr1:203763285-203763775
cg07550247	chr20	10455667	SLX4IP	-3.99745	6.93427e-06	0.00443863	-3.4365	1.73678e-05	0.0180634	--	OpenSea	Body		chr20:10455240-10455750
cg24541864	chr1	27869474	AHDC1	4.54518	6.94697e-06	0.00444171	2.6925	6.19478e-05	0.0291501	++	OpenSea	3'UTR	AHDC1;AHDC1;AHDC1	chr1:27868905-27870155
cg20625042	chr1	184432999	C1orf21	2.91237	7.01883e-06	0.00448036	2.94249	2.91358e-07	0.00343864	++	OpenSea	5'UTR	C1orf21	chr1:184432920-184433235
cg07579327	chr1	182308249		3.13596	7.13867e-06	0.00453841	2.56803	0.000125787	0.0386874	++	OpenSea			chr1:182308060-182308350
cg00329570	chr10	114437411	VTI1A	3.18973	7.211e-06	0.00455488	2.45841	9.01552e-06	0.0135906	++	OpenSea	Body	RP11-25C19.3;RP11-25C19.3			chr10:114436643-114438967
cg05876069	chr5	150020288	SYNPO	-8.21001	7.25111e-06	0.00457527	-6.36577	3.82467e-05	0.0243897	--	OpenSea	1stExon;5'UTR;5'UTR;Body;1stExon;Body	SYNPO;SYNPO;SYNPO;SYNPO;SYNPO	chr5:150019480-150020395
cg22494062	chr1	8025379	PARK7	3.39788	7.54717e-06	0.00469546	2.77699	0.000172065	0.0442247	++	S_Shelf	ExonBnd;ExonBnd;Body;Body	PARK7;PARK7
cg17772438	chr1	84744762		2.05023	7.55778e-06	0.00469718	1.82386	8.74319e-06	0.0134506	++	OpenSea			chr1:84744485-84744890
cg00555389	chr2	178261381	AGPS	3.18591	7.5619e-06	0.00469718	1.81316	4.51347e-05	0.0259299	++	S_Shelf	Body	AGPS		chr2:178261380-178261993	chr2:178260845-178264071
cg14468280	chr20	47862976	ZNFX1	4.43736	7.58298e-06	0.00470655	3.46701	2.7656e-05	0.0216094	++	OpenSea	3'UTR	ZNFX1;ZNFX1;ZNFX1		chr20:47862852-47863410	chr20:47859528-47866410
cg24380653	chr13	31308509	ALOX5AP	3.12082	7.63566e-06	0.00472804	2.50562	1.40713e-05	0.0165823	++	OpenSea	TSS1500	ALOX5AP
cg08166615	chr2	238557405	LRRFIP1	-4.63875	8.02339e-06	0.00487176	-3.48829	0.00015097	0.0419305	--	OpenSea	Body		chr2:238557405-238557795
cg17354333	chr17	66437754	WIPI1	3.31988	8.33507e-06	0.00499946	2.6632	1.94714e-05	0.0187996	++	OpenSea	Body;5'UTR		chr17:66437580-66437870
cg04933530	chr14	77419754		3.19678	8.44759e-06	0.00504807	2.17755	1.53927e-05	0.0172455	++	N_Shelf				chr14:77419586-77420350	chr14:77418940-77429343
cg09147843	chr16	53467612	RBL2	2.37756	8.88004e-06	0.00523044	1.85499	6.38694e-06	0.0122227	++	N_Shore	TSS1500	RBL2	chr16:53467425-53467730
cg01770400	chr1	173886485	SERPINC1	3.73754	9.12439e-06	0.00533332	2.00758	0.000202758	0.0471557	++	OpenSea	5'UTR;1stExon	SERPINC1;SERPINC1;SERPINC1;SERPINC1;SERPINC1	chr1:173886360-173886795
cg14978242	chr5	79501131	SERINC5	2.47364	9.70302e-06	0.00557303	1.91106	8.49171e-05	0.0331372	++	OpenSea	Body	SERINC5			chr5:79499925-79502461
cg25466522	chr15	81623226	TMC3-AS1	2.27247	9.76551e-06	0.00557725	1.43151	1.84591e-05	0.0184007	++	OpenSea	Body	RP11-761I4.3;RP11-761I4.3;RP11-761I4.3	chr15:81623080-81623310
cg06181637	chr8	27211264	PTK2B	2.60899	9.92296e-06	0.00564567	2.05676	1.46401e-05	0.0170244	++	OpenSea	5'UTR;5'UTR;5'UTR;5'UTR	PTK2B;PTK2B;PTK2B;PTK2B	chr8:27211080-27211330
cg06906869	chr13	52734154	NEK3	2.36151	9.93463e-06	0.00564821	1.93974	2.13078e-05	0.0196375	++	S_Shore	TSS1500;TSS200;TSS200;TSS200	NEK3;NEK3;NEK3		chr13:52732755-52734220	chr13:52732634-52734550
cg03757043	chr9	114957571	MIR3134	3.7272	1.02027e-05	0.00576305	2.15985	5.48584e-05	0.0278605	++	OpenSea	Body		chr9:114957200-114957630
cg00215722	chr8	125842989		3.31832	1.0229e-05	0.00577376	1.84611	0.000198588	0.0466247	++	OpenSea			chr8:125842965-125843755
cg06004232	chr16	11387193		4.07779	1.03654e-05	0.00583396	3.77732	4.55739e-07	0.00429014	++	OpenSea		RMI2			chr16:11386883-11387611
cg24058805	chr1	66777579	PDE4B	3.28409	1.03963e-05	0.0058472	2.37792	3.21115e-05	0.0228216	++	OpenSea	Body;Body;Body
cg10145411	chr13	99991345	UBAC2	2.60451	1.04089e-05	0.00585009	1.81278	0.000166214	0.0436074	++	OpenSea	Body;Body;Body;Body	UBAC2	chr13:99991145-99991375
cg12077460	chr8	8702053	MFHAS1	2.48138	1.04652e-05	0.0058733	1.83477	0.000105097	0.0363463	++	OpenSea	Body		chr8:8701485-8702170
cg13734718	chr12	104196612	NT5DC3	3.21992	1.09501e-05	0.00610184	2.08621	8.10371e-05	0.032526	++	OpenSea	Body	NT5DC3	chr12:104196520-104196770
cg16606719	chr15	31248701	MTMR10	2.03425	1.10097e-05	0.00611737	1.32298	0.000153089	0.0422644	++	OpenSea	Body	U6;MTMR10	chr15:31248480-31248755
cg07897699	chr3	4790491	ITPR1	2.53742	1.11384e-05	0.00616362	2.01132	3.49156e-05	0.0234175	++	OpenSea	Body;Body;Body				chr3:4787669-4806483
cg13576859	chr9	97403129	FBP1	3.83912	1.12382e-05	0.00620947	2.5741	1.88305e-05	0.0185431	++	S_Shore	TSS1500;TSS1500	FBP1;FBP1	chr9:97402765-97403135
cg21018739	chr5	71522950	MRPS27	3.41999	1.12557e-05	0.00621449	2.09074	1.70048e-05	0.0179524	++	OpenSea	Body;Body;Body	MRPS27	chr5:71522800-71523090
cg15128633	chr13	44770082		1.92352	1.17809e-05	0.0064567	1.39549	0.000194935	0.04622	++	OpenSea		C13orf44-AS1
cg15600124	chr3	127314357		4.67568	1.17912e-05	0.0064567	4.59489	9.64676e-05	0.034969	++	N_Shelf			chr3:127314265-127314450
cg06043201	chr8	28974428	KIF13B	-5.90984	1.18998e-05	0.00648071	-3.62617	0.000159963	0.0429454	--	OpenSea	Body	CTD-2647L4.1	chr8:28974185-28974555
cg21684640	chr7	33843957		2.17646	1.1997e-05	0.00652049	1.81801	0.000109523	0.0369632	++	OpenSea		RP11-89N17.4;RP11-89N17.4	chr7:33843880-33844070
cg17374802	chr17	56270828	EPX	2.86928	1.2063e-05	0.00654013	2.18464	7.06511e-06	0.0124282	++	N_Shelf	Body		chr17:56270565-56271175
cg06734854	chr19	3521450	FZR1	2.84608	1.21796e-05	0.00657239	2.4229	9.20983e-06	0.0137408	++	OpenSea	5'UTR	SNORD38;FZR1	chr19:3521120-3521490
cg26850283	chr12	117437143	FBXW8	2.80848	1.2403e-05	0.00666783	1.97706	0.000116828	0.0377835	++	OpenSea	Body;Body		chr12:117436965-117437235
cg09668964	chr3	129335695		-6.04864	1.24074e-05	0.00666783	-5.15585	2.26536e-05	0.0199741	--	OpenSea			chr3:129335565-129335895
cg27434922	chr12	132566223		2.37043	1.25877e-05	0.00674624	2.15051	3.99231e-05	0.0247192	++	N_Shelf		RP13-820C6.2	chr12:132565825-132566395
cg05306459	chr13	100761701	PCCA	3.82606	1.28801e-05	0.00687012	1.82023	0.000228956	0.0495607	++	OpenSea	Body;Body;Body	PCCA	chr13:100761365-100761755
cg11759485	chr15	45709996	SPATA5L1	3.70478	1.29964e-05	0.0069165	1.78703	8.58971e-05	0.0333117	++	OpenSea	Body;Body	SPATA5L1	chr15:45709860-45710070
cg10652386	chr11	6271256		3.34281	1.33585e-05	0.00704257	2.60769	5.59365e-05	0.0280468	++	OpenSea			chr11:6271085-6271370
cg08851695	chr3	183257867	KLHL6	3.15554	1.35871e-05	0.00715487	2.50544	0.000199185	0.0467032	++	OpenSea	Body	KLHL6	chr3:183257680-183257955
cg12104982	chr19	5592815	SAFB2	1.87087	1.38832e-05	0.00726695	1.34773	0.000112561	0.0373195	++	N_Shore	Body	SAFB2	chr19:5592165-5592895
cg08109336	chr7	42964826	PSMA2	3.0353	1.39001e-05	0.00727091	2.62015	2.09193e-05	0.019545	++	OpenSea	Body		chr7:42964780-42965010
cg12752121	chr13	96375809	DNAJC3	3.21778	1.39588e-05	0.00729678	3.76228	4.77481e-07	0.00431227	++	OpenSea	Body		chr13:96375760-96375970
cg23993677	chr14	23466659	C14orf93	2.98335	1.40924e-05	0.00734706	2.54425	1.02186e-05	0.0146382	++	OpenSea	Body;Body;Body;Body;Body;Body	RP11-298I3.4;RP11-298I3.4	chr14:23466525-23466810
cg07173823	chr1	45190519	C1orf228	-5.0741	1.42244e-05	0.00739131	-3.72981	2.55168e-05	0.0208285	--	Island	Body	RP4-678E16.4;C1orf228	chr1:45190365-45190915
cg15042302	chr7	47981215	PKD1L1	-2.88008	1.43175e-05	0.00742534	-1.68639	0.000123896	0.0384027	--	OpenSea	Body		chr7:47981140-47981430
cg19375767	chr1	27048589	ARID1A	2.94025	1.44009e-05	0.00745835	2.2465	9.06441e-05	0.0341803	++	OpenSea	Body;Body		chr1:27048065-27048655
cg27014783	chr2	2712909		4.23831	1.44322e-05	0.0074598	3.54916	7.0529e-05	0.0308976	++	OpenSea			chr2:2712480-2712935
cg12884009	chr2	219079038		-3.50352	1.46842e-05	0.00756026	-3.23204	6.84146e-06	0.0123512	--	N_Shelf
cg03693099	chr9	135936901	CEL	3.72285	1.47272e-05	0.00757739	2.33219	7.12798e-05	0.0310545	++	OpenSea	TSS1500	CEL;CEL	chr9:135935780-135936995
cg24831477	chr20	17906276		3.91001	1.51213e-05	0.00771944	2.21697	6.58521e-05	0.0299633	++	OpenSea			chr20:17905605-17906615
cg08085199	chr16	69170548	CIRH1A	2.52747	1.51656e-05	0.00773703	2.3661	9.3304e-06	0.0138165	++	S_Shelf	Body	CIRH1A
cg12077754	chr2	75089669	HK2	1.78416	1.53687e-05	0.00781528	1.31997	2.1897e-06	0.00826308	++	OpenSea	Body		chr2:75089340-75090055
cg08553585	chr1	234791553	LOC101927787	4.59697	1.54447e-05	0.00783361	2.60502	0.000180992	0.0449737	++	OpenSea	Body	RP4-781K5.4	chr1:234790945-234791675
cg26416074	chr13	46688810		3.08563	1.57916e-05	0.00794405	1.48064	0.000166763	0.0436533	++	OpenSea
cg11215870	chr16	31484722	TGFB1I1	2.84385	1.58142e-05	0.00794405	2.26275	0.000111329	0.0371977	++	S_Shore	Body;5'UTR;5'UTR	TGFB1I1;TGFB1I1;TGFB1I1	chr16:31484565-31485015
cg19107904	chr12	57541455	LRP1-AS	-8.50658	1.58952e-05	0.00797961	-5.85039	0.000180738	0.0449708	--	OpenSea	TSS200;TSS200;Body	RP11-545N8.3;RP11-545N8.3		chr12:57541291-57541843	chr12:57540126-57541751
cg23856600	chr5	10560140		3.55305	1.60507e-05	0.00802648	2.25068	8.8141e-05	0.0337134	++	N_Shelf			chr5:10560040-10560415
cg04981758	chr1	45954027	TESK2	2.34043	1.6351e-05	0.00813046	2.46158	2.73092e-06	0.0090717	++	N_Shelf	5'UTR	TESK2;TESK2;TESK2;TESK2;TESK2
cg22069559	chr6	36584993		4.05848	1.68975e-05	0.00837567	3.14066	4.8448e-06	0.0113143	++	OpenSea		PI16	chr6:36584685-36585275
cg01813215	chr6	138115361		3.20646	1.74804e-05	0.00855124	2.32143	4.90756e-06	0.0113143	++	OpenSea					chr6:138114993-138116978
cg10805265	chr9	128410013	MAPKAP1	3.59083	1.75874e-05	0.00857689	2.14477	9.96632e-05	0.0354413	++	OpenSea	Body;Body;Body;Body;5'UTR;5'UTR	MAPKAP1;MAPKAP1;MAPKAP1		chr9:128409613-128410025	chr9:128408496-128410041
cg07943158	chr15	64306301	DAPK2	3.36684	1.77439e-05	0.00861573	2.84754	8.01807e-06	0.0129289	++	OpenSea	Body	DAPK2		chr15:64305330-64306454	chr15:64305091-64306572
cg18113414	chr18	13585008	LDLRAD4	2.94281	1.79993e-05	0.00869137	1.75674	6.14198e-05	0.0290474	++	OpenSea	Body;Body		chr18:13584860-13585070
cg01627992	chr19	30432160	URI1	2.96482	1.80616e-05	0.00870541	2.26826	1.25426e-05	0.015793	++	N_Shore	TSS1500;TSS1500;Body	URI1;URI1	chr19:30431980-30432215
cg24995061	chr1	54715870	SSBP3	-4.97162	1.82322e-05	0.00876073	-3.74599	2.16714e-05	0.0197718	--	OpenSea	Body;Body;Body	SSBP3		chr1:54715422-54716720
cg18288989	chr11	15256629	INSC	3.12176	1.88563e-05	0.00896189	1.65653	0.000101888	0.0358874	++	OpenSea	Body;Body;Body;Body;Body;Body	INSC;INSC	chr11:15256340-15256795
cg10027934	chr22	39799092	MAP3K7IP1	3.04861	1.9009e-05	0.00902189	2.81601	4.61888e-07	0.00429687	++	S_Shelf	Body;Body		chr22:39798905-39799215
cg11534339	chr19	13040472	FARSA	2.9721	1.92565e-05	0.00910252	1.95424	0.000122554	0.0382647	++	N_Shelf	Body			chr19:13039513-13041975
cg07641926	chr3	195974258	PCYT1A	1.90986	1.92815e-05	0.00910886	1.82948	2.27215e-05	0.0199741	++	OpenSea	Body				chr3:195973419-195974299
cg05479968	chr3	194867873	XXYLT1-AS2	2.20521	1.9342e-05	0.00912642	2.04047	7.58437e-05	0.0318496	++	OpenSea	TSS1500;TSS1500;Body;Body	XXYLT1-AS2;XXYLT1-AS2	chr3:194867780-194868015
cg02453919	chr17	3651539	ITGAE	2.38122	1.98898e-05	0.00934001	1.77228	0.000210299	0.0477714	++	OpenSea	Body
cg24323626	chr2	12553424	LOC100506457	3.31242	2.01692e-05	0.00943411	2.08463	2.69668e-05	0.0213451	++	OpenSea	Body	AC096559.1;AC096559.1	chr2:12553040-12553475
cg25987478	chr1	155050129	EFNA3	3.44275	2.01699e-05	0.00943411	2.43569	6.61652e-05	0.0300342	++	N_Shore	TSS1500	EFNA3;EFNA3	chr1:155049805-155050955
cg25040796	chr5	56125524	MAP3K1	2.91798	2.02739e-05	0.00947506	2.43263	7.27847e-05	0.031433	++	OpenSea	Body			chr5:56124972-56125868
cg02359181	chr19	34860339	GPI	3.21701	2.05939e-05	0.00957333	2.15226	0.000147798	0.0416918	++	S_Shelf	Body	GPI			chr19:34854761-34862664
cg01139080	chr3	195974349	PCYT1A	2.31936	2.11371e-05	0.00979106	2.10242	2.3669e-06	0.00851892	++	OpenSea	Body	PCYT1A
cg03812149	chr20	35943761	MANBAL	2.92429	2.13939e-05	0.00988738	2.30603	1.66564e-05	0.0178953	++	OpenSea	Body;Body	MANBAL	chr20:35943580-35944455
cg08154524	chr11	66644068	PC	2.78527	2.13955e-05	0.00988738	2.67337	4.67577e-06	0.0113031	++	OpenSea	5'UTR;5'UTR;5'UTR	PC;PC;PC	chr11:66644045-66644355
cg10454881	chr10	11140954	CELF2	4.05386	2.1474e-05	0.00990617	2.65201	0.00016032	0.0429454	++	OpenSea	Body;Body;Body	CELF2;RP1-33E13.1;RP1-33E13.1
cg15273517	chr5	154236651	CNOT8	2.57626	2.16312e-05	0.00996115	2.24174	2.66814e-05	0.0212346	++	N_Shore	TSS1500;TSS1500;TSS1500;TSS1500;TSS1500;TSS1500;TSS1500;TSS1500;TSS1500	CNOT8;CNOT8;CNOT8;CNOT8;CNOT8;CNOT8;C5orf4		chr5:154236595-154238543	chr5:154236199-154240443
cg00114012	chr9	130158144	SLC2A8	2.32248	2.16984e-05	0.00998037	1.75449	9.53724e-05	0.0348301	++	N_Shore	TSS1500	SLC2A8;SLC2A8;SLC2A8	chr9:130157860-130158495
cg26417310	chr10	120492634	CACUL1	3.00753	2.19741e-05	0.0100659	2.82946	3.85279e-06	0.010752	++	OpenSea	Body	C10orf46	chr10:120492360-120492635
cg09247486	chr1	61437380		2.33648	2.22833e-05	0.0101483	1.62068	0.000184908	0.0451805	++	OpenSea		RP4-668G5.1;RP4-668G5.1
cg01977090	chr4	2851837	ADD1	3.12308	2.2605e-05	0.0102473	2.25012	0.000171928	0.0442161	++	OpenSea	5'UTR;5'UTR;5'UTR;5'UTR;5'UTR	ADD1;ADD1;ADD1;ADD1	chr4:2851480-2851930
cg12198977	chr2	38623389		2.77753	2.27601e-05	0.0103055	1.95113	5.92824e-05	0.0285799	++	OpenSea			chr2:38623225-38623675
cg14338481	chr6	18434709	RNF144B	3.1482	2.3615e-05	0.0105951	3.02565	9.37149e-06	0.0138165	++	OpenSea	Body		chr6:18434660-18434870
cg20923498	chr2	99096920	INPP4A	3.96828	2.41202e-05	0.0107566	3.36456	0.000107731	0.0367347	++	OpenSea	5'UTR;5'UTR;5'UTR;5'UTR	INPP4A;INPP4A;INPP4A	chr2:99096380-99096935
cg26658950	chr3	128573115		2.38689	2.42289e-05	0.0107781	1.92465	7.55452e-05	0.0318085	++	OpenSea				chr3:128572415-128573664	chr3:128573026-128573841
cg14980016	chr7	143061157	FAM131B	2.17854	2.4432e-05	0.01085	1.94222	0.000187281	0.0453711	++	S_Shore	TSS1500;TSS1500	FAM131B;FAM131B;FAM131B	chr7:143060565-143061215
cg01781251	chr17	73947567	ACOX1	4.10819	2.4472e-05	0.0108554	2.96575	5.44375e-06	0.0115405	++	OpenSea	Body;Body;Body		chr17:73947000-73947595
cg26793227	chr1	16483658	EPHA2	-6.32787	2.45432e-05	0.0108748	-5.06986	0.000148155	0.0416918	--	S_Shore	TSS1500	EPHA2;EPHA2;RP11-276H7.2	chr1:16483380-16483795
cg05323624	chr1	236699485	LGALS8	2.44163	2.49281e-05	0.0110192	1.66489	7.70317e-05	0.0320052	++	OpenSea	Body;Body;Body;Body		chr1:236699240-236699670
cg14849880	chr22	46992206		2.57843	2.49551e-05	0.01102	2.26563	3.5384e-05	0.023532	++	OpenSea			chr22:46991900-46992355
cg04580996	chr2	65644214	SPRED2	4.17685	2.54534e-05	0.0111897	3.71109	8.59322e-06	0.0133236	++	OpenSea	Body		chr2:65644120-65644375
cg17193100	chr3	169228506	MECOM	3.70051	2.62363e-05	0.0114593	2.93623	1.24439e-06	0.00681536	++	OpenSea	5'UTR;Body	MECOM	chr3:169228080-169228610
cg27039684	chr1	46333348	MAST2	3.45213	2.65659e-05	0.0115622	2.77234	1.47921e-05	0.0170923	++	OpenSea	Body	MAST2			chr1:46332983-46333874
cg22338845	chr11	123429542	GRAMD1B	2.23444	2.66308e-05	0.0115764	2.32853	9.10465e-06	0.0136762	++	OpenSea	TSS1500;Body;Body	GRAMD1B
cg22717723	chr2	32299042	SPAST	4.10817	2.70443e-05	0.0116769	1.98852	0.00014125	0.0405576	++	OpenSea	Body;Body		chr2:32298920-32299315
cg15841006	chr9	114840901	MIR3134	3.43198	2.70525e-05	0.0116769	3.08387	4.74176e-05	0.0263864	++	OpenSea	Body;Body;Body;Body		chr9:114840740-114841070
cg21229179	chr9	138972602	NACC2	2.86512	2.71972e-05	0.0117117	2.17941	0.000113402	0.0374258	++	OpenSea	5'UTR	NACC2		chr9:138969853-138975269
cg26901521	chr3	46277685		3.62764	2.75113e-05	0.0117971	2.21716	0.000216488	0.0483973	++	OpenSea		CCR3			chr3:46277168-46278522
cg20189937	chr14	50780124	ATP5S	3.58023	2.76647e-05	0.0118386	2.1946	1.12659e-05	0.0152531	++	S_Shore	Body;Body;TSS1500;Body	L2HGDH;L2HGDH;L2HGDH;L2HGDH;L2HGDH;L2HGDH;L2HGDH;ATP5S		chr14:50780044-50780204	chr14:50777985-50781381
cg26849760	chr20	43874386		-2.7266	2.80565e-05	0.0119396	-2.08716	0.000176359	0.0445842	--	OpenSea					chr20:43867048-43874446
cg04578084	chr19	4372234	SH3GL1	3.58428	2.84243e-05	0.0120621	2.83227	2.27844e-05	0.0199741	++	S_Shore	Body;Body;Body				chr19:4364970-4372409
cg10426838	chr12	65021536	RASSF3	3.2577	2.85397e-05	0.0120713	3.08798	9.00236e-06	0.0135906	++	OpenSea	Body;Body	RP11-338E21.2;RASSF3
cg00005734	chr7	39662048	RALA	2.90171	2.86229e-05	0.0120947	1.73414	0.000130043	0.0393101	++	N_Shore	TSS1500	RALA;RALA	chr7:39661745-39662130
cg17558547	chr5	153836180	SAP30L	2.75143	2.9163e-05	0.0122315	1.79526	0.000174936	0.0444343	++	OpenSea	3'UTR;3'UTR;3'UTR;Body
cg06475513	chr16	85593560		2.73838	2.9806e-05	0.0124169	2.18543	7.54311e-05	0.0317996	++	S_Shelf			chr16:85593320-85593595
cg02038126	chr11	62371432	EML3	2.79106	2.98664e-05	0.0124169	2.06033	2.53194e-05	0.0208285	++	S_Shore	ExonBnd;ExonBnd;ExonBnd;Body;Body;Body	EML3	chr11:62371360-62371675
cg23992003	chr12	2077686	DCP1B	2.56351	3.00105e-05	0.0124373	2.11204	0.000114334	0.0374984	++	OpenSea	Body	DCP1B
cg05879394	chr8	126591840		2.82369	3.09316e-05	0.0127419	2.28269	2.04844e-05	0.0193026	++	OpenSea			chr8:126591440-126592035
cg20836212	chr7	65419185	VKORC1L1	2.60005	3.09951e-05	0.0127517	2.29856	3.87758e-05	0.024526	++	OpenSea	Body
cg06866816	chr17	76333705		-4.97312	3.113e-05	0.0127967	-3.13539	0.000223659	0.0491553	--	OpenSea			chr17:76333345-76333870
cg05103524	chr16	550961	RAB11FIP3	3.38368	3.12226e-05	0.0128214	3.49136	2.30219e-05	0.0200268	++	OpenSea	Body;Body		chr16:550765-551175
cg26703587	chr7	137501840	DGKI	2.90714	3.18965e-05	0.0130201	1.66153	7.02527e-05	0.030868	++	OpenSea	Body	DGKI	chr7:137501465-137501915
cg00497086	chr16	23869600	PRKCB	2.45791	3.24918e-05	0.0132113	1.77348	2.24441e-05	0.019874	++	OpenSea	Body;Body			chr16:23869497-23870494
cg13073332	chr2	62515892		2.26034	3.38574e-05	0.0135906	1.72417	0.000110138	0.0370756	++	OpenSea					chr2:62514881-62516207
cg05287486	chr20	33845199	MMP24	2.97607	3.40614e-05	0.0136376	2.29824	0.000109441	0.0369577	++	OpenSea	Body	MT1P3;EDEM2;MT1P3;MT1P3;MT1P3;MT1P3;MT1P3	chr20:33845025-33845250
cg08603359	chr12	50374871		4.07189	3.46214e-05	0.0137985	3.19026	0.000115773	0.0376581	++	OpenSea				chr12:50374366-50375427	chr12:50374156-50375506
cg07733260	chr3	4355431	SETMAR	4.11442	3.50509e-05	0.0139413	2.53845	0.00010396	0.0362459	++	OpenSea	Body;Body	SETMAR	chr3:4355360-4355555
cg06527213	chr15	86315211	KLHL25	-6.2608	3.57227e-05	0.0141156	-4.67052	2.85965e-05	0.0219325	--	S_Shelf	5'UTR;TSS1500	MIR1276;KLHL25;KLHL25;KLHL25;KLHL25	chr15:86314840-86315350
cg18860399	chr19	13913942	ZSWIM4	2.69434	3.69671e-05	0.0144482	2.34727	6.73733e-05	0.0302355	++	N_Shore	Body			chr19:13913778-13914244
cg08329821	chr15	81623305	TMC3-AS1	2.15385	3.73031e-05	0.0145335	1.62408	0.000192329	0.0459655	++	OpenSea	Body	RP11-761I4.3;RP11-761I4.3;RP11-761I4.3	chr15:81623080-81623310
cg06516790	chr2	121949349		3.16547	3.75126e-05	0.0145807	1.71574	0.000135449	0.039817	++	OpenSea			chr2:121949005-121949475
cg25773447	chr21	38574118	TTC3	4.53452	3.77937e-05	0.0146827	3.57769	0.000108908	0.0369288	++	OpenSea	3'UTR;3'UTR	TTC3;TTC3;TTC3
cg14079772	chr8	118971807	EXT1	3.13114	3.78414e-05	0.0146901	2.52901	1.43957e-06	0.00727648	++	OpenSea	Body			chr8:118971125-118972171
cg22417371	chr12	52592034		-6.10755	3.7984e-05	0.014713	-5.17311	5.95043e-05	0.0286083	--	OpenSea			chr12:52591680-52592135
cg10690481	chr10	121574140	INPP5F	2.99122	3.81302e-05	0.0147448	2.41264	8.43446e-05	0.0330077	++	N_Shelf	Body		chr10:121573925-121574155
cg11987455	chr1	43290834	ERMAP	3.00127	3.81413e-05	0.0147448	1.75253	0.000100629	0.0356345	++	OpenSea	TSS1500;5'UTR	ERMAP;ERMAP;ERMAP	chr1:43290820-43291010
cg14701320	chr6	109037239		3.02793	4.01648e-05	0.0153457	2.02877	0.000203813	0.0472481	++	OpenSea			chr6:109037080-109037335
cg27644907	chr13	53602501	OLFM4	-4.19475	4.03398e-05	0.0153976	-3.82128	2.39307e-05	0.0202819	--	OpenSea	TSS1500	OLFM4;OLFM4
cg01908419	chr20	3989981	RNF24	2.89358	4.08389e-05	0.0155261	2.9742	3.17049e-06	0.00964245	++	OpenSea	5'UTR;5'UTR;5'UTR	RNF24;RNF24;RNF24	chr20:3989880-3990350
cg21513724	chr10	105409153	SH3PXD2A	3.16923	4.09148e-05	0.0155261	2.75493	0.00012231	0.0382589	++	OpenSea	Body		chr10:105409040-105409270
cg05830480	chr1	147123523	ACP6	1.8147	4.09535e-05	0.0155261	1.85991	7.51488e-05	0.0317602	++	OpenSea	Body	ACP6	chr1:147123325-147123630
cg05694908	chr13	27687713	USP12	3.21263	4.11163e-05	0.0155757	3.13872	2.54429e-05	0.0208285	++	OpenSea	Body		chr13:27687660-27687875
cg15247526	chr1	117039205		-6.59762	4.12905e-05	0.0156238	-5.41206	0.000112327	0.0372805	--	OpenSea		RP5-1086K13.1;RP4-655J12.5	chr1:117039005-117039310
cg01330408	chr3	9271274	SRGAP3	2.78094	4.14316e-05	0.015647	2.4461	2.74005e-05	0.0215161	++	OpenSea	Body;Body		chr3:9270885-9271595
cg19702771	chr4	82058885	PRKG2	3.83874	4.18106e-05	0.0157371	2.64554	4.66756e-05	0.0263068	++	OpenSea	Body	PRKG2	chr4:82058660-82058930
cg10888630	chr1	145145245	NBPF20	4.04374	4.29142e-05	0.0160647	2.60184	0.000230035	0.0495906	++	OpenSea	Body;Body		chr1:145145120-145145370
cg13567986	chr1	38310056	MTF1	-5.61812	4.31723e-05	0.0161314	-4.28116	0.000127715	0.0390073	--	OpenSea	Body
cg00634229	chr3	138131992		-5.60367	4.33335e-05	0.0161708	-6.88215	8.67585e-08	0.00201775	--	OpenSea			chr3:138131700-138132015
cg02555952	chr10	134139778		2.81621	4.45454e-05	0.0165444	2.46155	0.000146073	0.041415	++	OpenSea		STK32C			chr10:134139043-134140807
cg00353789	chr16	11401496		-4.85479	4.5318e-05	0.0167679	-3.44636	6.39558e-06	0.0122227	--	OpenSea		MIR548H2;RMI2			chr16:11400962-11401819
cg22002967	chr19	19290628	MEF2BNB	3.56794	4.53469e-05	0.0167707	2.89828	3.86898e-05	0.0245178	++	OpenSea	3'UTR;Body;Body;5'UTR	MEF2BNB;MEF2BNB;MEF2BNB-MEF2B;MEF2B;MEF2B	chr19:19290360-19290675
cg05888040	chr9	100317794	TMOD1	2.87472	4.62735e-05	0.0170252	2.37603	0.000215143	0.0482686	++	OpenSea	Body;Body	TMOD1;TMOD1	chr9:100317445-100317850
cg00582671	chr1	872235	SAMD11	3.09778	4.72769e-05	0.0172649	2.05333	0.000106735	0.0365211	++	S_Shore	Body			chr1:869735-882084
cg01542143	chr4	3240754	HTT	2.07371	4.81864e-05	0.0175156	1.71551	9.64196e-05	0.034969	++	OpenSea	Body			chr4:3239071-3244425	chr4:3239085-3249708
cg00711896	chr16	30410051	ZNF48	1.87278	4.84517e-05	0.0175876	1.46469	6.49063e-06	0.0122227	++	N_Shore	Body				chr16:30409115-30412455
cg12096998	chr15	41037422	RMDN3	5.12443	4.87928e-05	0.0176847	4.16346	2.74826e-05	0.0215215	++	OpenSea	Body;Body	FAM82A2			chr15:41036006-41039562
cg23515090	chr15	68092384	MAP2K5	2.82423	4.8822e-05	0.0176847	2.38139	6.26793e-06	0.0122227	++	OpenSea	Body;Body;Body		chr15:68092025-68092475
cg18439980	chr2	43164201		2.62188	4.92233e-05	0.0178065	2.27268	3.18231e-05	0.0227587	++	OpenSea				chr2:43163566-43165019
cg03926552	chr12	92987767		-2.31564	4.94415e-05	0.0178412	-1.91274	4.21734e-05	0.0252256	--	OpenSea			chr12:92987665-92987970
cg07148691	chr3	186734624	ST6GAL1	-4.32759	4.9684e-05	0.0179107	-3.48368	0.000166733	0.0436533	--	OpenSea	5'UTR;5'UTR	ST6GAL1;ST6GAL1	chr3:186734420-186735115
cg23508438	chr16	3306608	MEFV	-4.94924	5.07743e-05	0.0181454	-3.91474	9.82654e-05	0.0352233	--	S_Shore	1stExon;1stExon;5'UTR;5'UTR	MEFV;MEFV;MEFV;MEFV;MEFV	chr16:3306480-3306835
cg10521603	chr5	149293098	PDE6A	4.16756	5.12063e-05	0.0182582	2.00143	0.00019451	0.046212	++	OpenSea	Body		chr5:149293025-149293875
cg22347679	chr1	118153874	FAM46C	3.3267	5.19137e-05	0.0184487	3.48693	9.80637e-08	0.00206895	++	OpenSea	5'UTR	FAM46C	chr1:118153685-118154050
cg03512256	chr6	167135251	RPS6KA2	3.29617	5.24055e-05	0.0185762	2.22011	0.000140013	0.0404538	++	OpenSea	Body		chr6:167135145-167135395
cg09803743	chr9	97428867		3.3946	5.26654e-05	0.018643	2.21149	2.49801e-05	0.0207854	++	OpenSea		C9orf118	chr9:97428660-97429015
cg19688203	chr14	102394778		2.3781	5.44508e-05	0.0191153	1.95045	0.000201092	0.0469894	++	Island			chr14:102394760-102395010
cg09074148	chr11	33563478	KIAA1549L	-6.28504	5.46764e-05	0.0191574	-5.01793	6.16044e-05	0.0290825	--	OpenSea	TSS1500	C11orf41;C11orf41;C11orf41
cg15769653	chr17	74708216	MXRA7	3.29539	5.49583e-05	0.0192036	2.51729	3.8989e-05	0.0245464	++	S_Shore	TSS1500;TSS1500;TSS1500	MXRA7;MXRA7
cg06592575	chr18	55250579	FECH	2.23591	5.61778e-05	0.0195428	1.98085	1.46086e-05	0.0170127	++	N_Shelf	Body;Body		chr18:55250485-55250815
cg03197296	chr3	50456569	CACNA2D2	-6.32626	5.67828e-05	0.0196932	-4.8433	7.73553e-05	0.0320052	--	OpenSea	Body;Body;Body;Body	RN5S131;CACNA2D2	chr3:50456065-50456715
cg25211566	chr17	38808304		2.57989	5.70825e-05	0.019767	2.52892	0.000100537	0.0356319	++	S_Shelf		SMARCE1			chr17:38808146-38808820
cg01552966	chr2	25528330	DNMT3A	2.82475	5.85579e-05	0.0201123	2.76589	7.63938e-06	0.0127174	++	OpenSea	Body;Body;Body			chr2:25526945-25530259
cg15852767	chr7	81662453	CACNA2D1	2.65358	5.92404e-05	0.0203112	2.04796	2.46911e-05	0.0206669	++	OpenSea	Body	CACNA2D1	chr7:81662320-81662510
cg03027174	chr16	4105170	ADCY9	-3.67932	6.09504e-05	0.0207183	-3.09503	0.000116603	0.0377639	--	OpenSea	Body	ADCY9	chr16:4105065-4105255
cg07343115	chr6	150421265		2.14025	6.15275e-05	0.0208675	1.88904	0.000170755	0.0440662	++	OpenSea			chr6:150421200-150421430
cg05116119	chr1	147767219	NBPF8	2.93282	6.17937e-05	0.0209217	2.33629	0.000174582	0.0444046	++	OpenSea	Body;Body;Body	RP11-495P10.5;RP11-495P10.8
cg18783495	chr2	113876804	IL1RN	4.34447	6.27293e-05	0.0211654	2.67673	0.000195632	0.0462603	++	OpenSea	5'UTR;Body;Body	IL1RN;IL1RN			chr2:113876499-113877799
cg24501073	chr11	34210305	ABTB2	3.05988	6.35101e-05	0.0213463	1.47969	0.000131537	0.0394049	++	OpenSea	Body	ABTB2;Y_RNA	chr11:34210280-34210515
cg04374632	chr9	101705340	COL15A1	2.21452	6.40007e-05	0.0214561	1.81093	9.32492e-05	0.034591	++	N_Shore	TSS1500	COL15A1;COL15A1;COL15A1		chr9:101705002-101707253	chr9:101704900-101707309
cg18456722	chr4	95183565	SMARCAD1	3.98042	6.41107e-05	0.0214746	2.54107	1.51236e-05	0.0172071	++	OpenSea	5'UTR;Body;Body;Body;Body	SMARCAD1	chr4:95183560-95184010
cg13072730	chr14	21508987	RNASE7	2.60516	6.48429e-05	0.0216829	1.90292	0.000203768	0.0472481	++	OpenSea	TSS1500;Body	RNASE7
cg06559756	chr17	65464297	PITPNC1	4.41161	6.48773e-05	0.0216852	3.27587	0.00022723	0.0494725	++	OpenSea	Body;Body		chr17:65464120-65464515
cg22690782	chr22	37281671		3.02983	6.51731e-05	0.0217463	2.17993	5.0468e-05	0.0269825	++	OpenSea			chr22:37281465-37281835
cg16110541	chr1	68679600	GPR177	-6.70349	6.55346e-05	0.0218045	-4.56	8.32874e-05	0.0328302	--	OpenSea	Body;Body		chr1:68679460-68679910
cg24106052	chr13	31228831	USPL1	3.24925	6.68487e-05	0.0220716	3.07542	6.65243e-05	0.0300641	++	OpenSea	Body		chr13:31228680-31228890
cg26235490	chr17	1047567	ABR	2.84791	6.70734e-05	0.0221272	2.98081	1.91837e-06	0.00800363	++	OpenSea	Body;5'UTR	ABR;ABR	chr17:1047440-1047730
cg08165794	chr15	40568143	PAK6	5.21339	6.72145e-05	0.0221488	4.35678	6.59031e-06	0.0123002	++	N_Shelf	Body;Body;Body	PAK6;RP11-133K1.2
cg00561025	chr22	39184272	DNAL4	-3.20108	6.72235e-05	0.0221488	-3.03604	4.9591e-05	0.0268956	--	OpenSea	5'UTR	DNAL4;DNAL4;DNAL4;SUN2	chr22:39184120-39184390
cg21703413	chr1	160417350		3.53388	6.73099e-05	0.022168	2.71322	1.13518e-05	0.0152919	++	OpenSea				chr1:160416940-160417571
cg16263722	chr1	29523841	MECR	2.35286	6.99246e-05	0.0227429	2.15681	5.25238e-06	0.0113861	++	OpenSea	Body;Body	MECR			chr1:29523616-29524699
cg13090941	chr16	56390024	GNAO1	2.92394	7.05034e-05	0.022846	2.96748	4.1189e-05	0.0248786	++	OpenSea	3'UTR	GNAO1	chr16:56389645-56390315
cg23943829	chr5	132009111	IL4	3.34359	7.13237e-05	0.0230904	2.39472	0.000179445	0.0448616	++	OpenSea	TSS1500;TSS1500	IL4;IL4;IL4			chr5:132008801-132011454
cg22330572	chr8	103901621	AZIN1-AS1	3.65725	7.16654e-05	0.0231493	2.24415	0.00022177	0.0488883	++	OpenSea	Body;Body		chr8:103901520-103901690
cg02342895	chr2	113649294		-3.84501	7.16753e-05	0.0231493	-2.94038	2.59114e-05	0.020899	--	OpenSea				chr2:113648668-113649599	chr2:113648558-113649324
cg03911977	chr10	74026031		3.64261	7.33165e-05	0.0235342	4.0287	1.77118e-07	0.00278598	++	OpenSea			chr10:74025820-74026090
cg01295798	chr14	88502505	LINC01146	3.38268	7.70536e-05	0.024375	2.04276	4.26551e-05	0.0253457	++	OpenSea	Body	RP11-300J18.3;RP11-300J18.1;RP11-300J18.3;RP11-300J18.3;RP11-300J18.3;RP11-300J18.3;RP11-300J18.3;RP11-300J18.3
cg17116998	chr1	203567994		-4.25537	7.87949e-05	0.0248059	-3.3064	1.66209e-05	0.0178953	--	OpenSea			chr1:203567505-203568215
cg01590051	chr17	3632547	ITGAE	2.24405	7.95981e-05	0.0249986	1.9097	0.000145017	0.0412337	++	OpenSea	Body	CTD-3195I5.4;ITGAE
cg07563020	chr2	43385231		-5.51811	8.18188e-05	0.0255453	-4.53786	9.7972e-05	0.0352233	--	OpenSea			chr2:43385045-43385335
cg05480350	chr8	128972681	MIR1205	3.10998	8.32707e-05	0.0258521	2.954	4.23432e-05	0.0252584	++	OpenSea	TSS200;Body	MIR1205;PVT1	chr8:128972600-128973030
cg12377972	chr5	132009630	IL4	2.89267	8.614e-05	0.0264397	3.33561	2.21085e-05	0.0198661	++	OpenSea	5'UTR;1stExon;1stExon;5'UTR	IL4;IL4;IL4			chr5:132008801-132011454
cg17207756	chr17	8768360	PIK3R6	2.2925	8.68439e-05	0.026552	2.10202	0.000152964	0.0422593	++	OpenSea	Body;5'UTR;5'UTR	PIK3R6		chr17:8768131-8769027	chr17:8767973-8769583
cg01312837	chr16	3923772	CREBBP	3.16714	8.72125e-05	0.0266336	3.03528	8.50637e-05	0.033151	++	OpenSea	Body;Body	CREBBP	chr16:3923560-3923810
cg07386061	chr3	52492874	NISCH	2.5317	9.08669e-05	0.0274401	2.12527	9.90091e-05	0.0353612	++	S_Shelf	Body	NISCH	chr3:52492780-52493010
cg12362791	chr9	71633887		3.39151	9.10626e-05	0.0274886	2.2976	0.000129677	0.0392879	++	OpenSea			chr9:71633445-71633910
cg09739014	chr15	29248123	APBA2	2.72029	9.11885e-05	0.0275161	3.06159	1.23252e-05	0.0156991	++	OpenSea	5'UTR;5'UTR	APBA2;APBA2;APBA2;APBA2;APBA2	chr15:29248060-29248515
cg04141008	chr16	3843232	CREBBP	3.80354	9.21659e-05	0.0276939	3.45526	0.000191194	0.0458554	++	OpenSea	Body;Body	CREBBP	chr16:3843205-3843555
cg02356039	chr2	99450442	KIAA1211L	-6.02994	9.54583e-05	0.0282965	-4.00281	0.000186004	0.0451992	--	OpenSea	Body	C2orf55	chr2:99450100-99450615
cg04546473	chr10	86096789	CCSER2	2.00504	9.54993e-05	0.0282965	2.1688	3.29042e-05	0.0229444	++	OpenSea	5'UTR;5'UTR;5'UTR	FAM190B;FAM190B			chr10:86096435-86097625
cg06647928	chr5	73612203		4.25718	9.55049e-05	0.0282965	3.30774	7.6847e-05	0.0320052	++	OpenSea			chr5:73612105-73612430
cg11690122	chr10	89825036		3.15357	9.5735e-05	0.028319	2.96329	2.17049e-06	0.00826308	++	OpenSea				chr10:89822045-89827533	chr10:89821634-89828182
cg19993461	chr2	11926291	LPIN1	2.55251	9.62201e-05	0.0283745	1.97944	0.000178401	0.0447839	++	S_Shore	Body;Body;Body	LPIN1	chr2:11926165-11926575
cg23643501	chr6	41131011	TREM2	-6.34161	9.6237e-05	0.0283745	-4.52406	0.000175385	0.0444643	--	OpenSea	TSS200;TSS200	TREM2;TREM2;TREM2	chr6:41130800-41131115
cg02430840	chr22	26993176		4.11639	9.77071e-05	0.0286142	4.1656	3.27409e-05	0.0229141	++	OpenSea		TPST2	chr22:26993020-26993290
cg17241404	chr17	4596480	PELP1	3.15917	9.82552e-05	0.0287212	2.25288	0.000123877	0.0384027	++	OpenSea	Body;5'UTR	AC091153.4;PELP1;PELP1			chr17:4596438-4596894
cg10126923	chr19	51875451	NKG7	-5.07724	9.86966e-05	0.0287966	-4.39042	9.09165e-05	0.0342341	--	S_Shelf	Body		chr19:51875120-51875610
cg02996630	chr5	176920990	PDLIM7	3.38294	9.90971e-05	0.028892	3.34984	5.11284e-06	0.0113861	++	S_Shore	Body;Body;Body;Body	RP11-1334A24.6		chr5:176915879-176926104	chr5:176917680-176926152
cg25983056	chr16	56334237	GNAO1	2.65643	0.00010144	0.0293471	2.89196	1.2756e-06	0.00681536	++	OpenSea	Body;Body	RP11-441F2.2	chr16:56334220-56334675
cg13135255	chr16	3843133	CREBBP	2.66588	0.000104109	0.0298435	2.40729	3.11121e-06	0.00961003	++	OpenSea	Body;Body	CREBBP		chr16:3843117-3843616	chr16:3843109-3843608
cg24956176	chr17	33542219		2.42757	0.000105137	0.0300286	2.80049	5.56174e-05	0.0279792	++	OpenSea			chr17:33541740-33542295
cg06525046	chr2	121155673		3.01492	0.000106275	0.0302885	2.30598	0.000117283	0.0378455	++	OpenSea			chr2:121155640-121156075
cg18330536	chr7	23327266		-2.97995	0.000106875	0.0304142	-2.7332	2.0505e-05	0.0193026	--	OpenSea				chr7:23327266-23327511
cg01980222	chr6	41130917	TREM2	-6.12269	0.000107607	0.0305458	-4.40336	6.3282e-05	0.0293963	--	OpenSea	1stExon;5'UTR	TREM2;TREM2;TREM2;TREM2;TREM2	chr6:41130800-41131115
cg13277027	chr19	17225340	MYO9B	1.97107	0.000112287	0.0314753	1.92077	4.90748e-05	0.0268088	++	OpenSea	Body;Body	MYO9B	chr19:17224825-17225535
cg08268892	chr6	157131429	ARID1B	2.54153	0.000113929	0.0317994	2.1648	2.55492e-05	0.0208285	++	OpenSea	Body;Body;Body	ARID1B;ARID1B
cg04926108	chr1	40393299		-2.39963	0.000114629	0.0319606	-2.18653	0.00018551	0.0451805	--	OpenSea			chr1:40393240-40393510
cg06456840	chr1	183994221	COLGALT2	4.56638	0.000115084	0.0320227	2.67787	7.9104e-05	0.0322421	++	OpenSea	Body;Body;5'UTR				chr1:183993736-183994821
cg15202169	chr6	135482465		2.70335	0.000115954	0.0322204	2.10834	7.47412e-05	0.0317065	++	OpenSea					chr6:135482404-135485233
cg00902153	chr3	188506715	LPP	-1.88277	0.000116984	0.0324216	-2.08546	6.34039e-06	0.0122227	--	OpenSea	Body;Body;Body		chr3:188506385-188506850
cg18991242	chr7	154722142	LOC100132707	2.93854	0.000117508	0.0325207	2.52929	0.000225941	0.0493554	++	OpenSea	Body;Body
cg11698890	chr2	99254310	MGAT4A	2.87643	0.000117687	0.0325475	2.4416	1.37332e-05	0.0164187	++	OpenSea	Body;Body			chr2:99254001-99254654	chr2:99254234-99254659
cg12808267	chr6	142621875	ADGRG6	2.2861	0.000117992	0.0326046	1.82149	0.000169798	0.0439786	++	N_Shore	TSS1500;TSS1500;TSS1500;TSS1500	GPR126;GPR126;GPR126	chr6:142621745-142623495
cg08900098	chr7	150653449	KCNH2	4.07995	0.000119266	0.0328915	3.31782	6.89308e-05	0.0306216	++	N_Shore	TSS1500;TSS1500;Body;Body	KCNH2;KCNH2	chr7:150651980-150653915
cg18501421	chr11	86336503	ME3	-3.61412	0.000122074	0.0335011	-4.31502	4.9763e-05	0.0269104	--	OpenSea	Body;Body;Body	ME3		chr11:86336497-86336791
cg07721499	chr12	124866665	NCOR2	-4.56296	0.000124895	0.0341203	-3.30093	0.000224113	0.049206	--	OpenSea	Body;Body;Body		chr12:124866265-124866795
cg04569594	chr3	125181706	SNX4	4.21461	0.00012695	0.0344206	2.28192	0.000202988	0.0471813	++	OpenSea	Body
cg00808785	chr6	158309082	SNX9	2.95901	0.000131101	0.0352032	2.66189	6.799e-06	0.0123331	++	OpenSea	Body	RP3-403L10.3;SNX9	chr6:158309000-158309210
cg25877465	chr4	185734335	ACSL1	2.84022	0.00013282	0.035507	2.68167	1.4274e-06	0.00727648	++	OpenSea	TSS1500;5'UTR;5'UTR	RP11-701P16.2;ACSL1;ACSL1;ACSL1;ACSL1;ACSL1;ACSL1;ACSL1	chr4:185734080-185734390
cg18176312	chr17	43111632	DCAKD	2.44178	0.000133179	0.0355786	2.2385	3.20094e-06	0.00969776	++	Island	Body;Body		chr17:43111420-43111715
cg13628444	chr9	134883788	MED27	2.23603	0.00013593	0.0361464	2.23343	5.68192e-06	0.0117679	++	OpenSea	Body			chr9:134883440-134884441	chr9:134883415-134885033
cg11410237	chr19	47236212	STRN4	1.80823	0.000137983	0.0364528	1.30825	0.000162198	0.0431358	++	OpenSea	Body;Body			chr19:47229689-47237041	chr19:47233730-47237631
cg17078883	chr10	28759936		-3.41394	0.000138384	0.036474	-2.69377	0.000232151	0.0497784	--	OpenSea		RP11-351M16.3			chr10:28759684-28761004
cg14361175	chr2	102448234	MAP4K4	3.08596	0.000139483	0.0367131	2.09275	0.000130754	0.0393426	++	OpenSea	Body;Body;Body;Body;Body		chr2:102448100-102448415
cg07024373	chr3	123477533	MYLK	2.58381	0.00014093	0.0369825	2.50798	1.84206e-05	0.0184007	++	OpenSea	Body;Body;Body;Body			chr3:123476753-123477580	chr3:123476924-123478668
cg05945559	chr1	19249872	IFFO2	-2.68814	0.0001425	0.0371215	-2.62299	0.000172397	0.044246	--	OpenSea	Body			chr1:19248071-19251121
cg02881690	chr8	124323313		-2.92536	0.000143344	0.0372671	-2.5756	6.48135e-05	0.0297796	--	OpenSea			chr8:124322945-124323330
cg21985198	chr1	246588503	SMYD3	2.66568	0.00014853	0.0382443	2.26534	3.42906e-05	0.0233348	++	OpenSea	Body	SMYD3		chr1:246588444-246589192	chr1:246587928-246589022
cg03484312	chr1	49216204	BEND5	-4.4606	0.000148564	0.0382443	-3.62285	0.000230941	0.0496593	--	OpenSea	Body;Body;Body	BEND5;BEND5			chr1:49215759-49216222
cg16907417	chr5	112398540	MCC	1.94385	0.000148835	0.0382765	-1.72112	8.2462e-05	0.0326684	+-	OpenSea	Body;Body	MCC	chr5:112398340-112398970
cg11129420	chr15	91203011	LINC01585	2.92946	0.000149015	0.0383101	2.75979	4.98438e-06	0.0113143	++	OpenSea	TSS1500;Body	RP11-387D10.3;RP11-387D10.2	chr15:91202485-91203070
cg13800875	chr3	9796443	OGG1	-5.56023	0.000149489	0.0384069	-4.97344	0.000197565	0.0464812	--	OpenSea	Body;Body;Body;Body;Body;Body;Body;Body
cg06333800	chr7	151442481	PRKAG2	-5.71055	0.0001528	0.039015	-4.74183	1.49333e-06	0.00731432	--	OpenSea	Body;Body	PRKAG2	chr7:151442245-151442715
cg17746899	chr11	82503066		2.52093	0.00015493	0.0394052	1.8738	0.000166851	0.0436533	++	OpenSea		RP11-718B12.2	chr11:82502880-82503110
cg08397390	chr2	106795252	UXS1	3.29446	0.000155103	0.0394234	2.58322	0.000181184	0.0449737	++	OpenSea	Body;Body;Body	AC018878.3;UXS1
cg07819010	chr11	46619375		1.96292	0.000156632	0.0395561	1.67928	0.000135026	0.039817	++	S_Shelf			chr11:46619225-46619555
cg07458456	chr8	134789257	LOC101927798	3.04191	0.000159152	0.0400824	2.94718	2.07897e-07	0.00288948	++	OpenSea	Body	CTD-2309H9.3;CTD-2588J1.1
cg13062960	chr10	50345389	FAM170B-AS1	2.13943	0.000163059	0.0407489	2.08645	7.9572e-05	0.0323169	++	OpenSea	Body	RP11-507P23.3;RP11-507P23.3;RP11-507P23.3;RP11-507P23.3
cg18470038	chr12	45824505	ANO6	3.1561	0.000164231	0.0409613	2.75747	0.000197879	0.0465272	++	OpenSea	3'UTR;3'UTR;Body;Body	ANO6;ANO6
cg19473757	chr2	41935095		2.86778	0.000164516	0.0410062	2.49127	5.97098e-07	0.00481786	++	OpenSea
cg17365440	chr3	124646526	MUC13	2.12764	0.000166805	0.0413798	1.75949	0.000229332	0.0495642	++	OpenSea	Body			chr3:124646469-124646974
cg23498922	chr20	47731131	STAU1	2.36837	0.0001675	0.0414997	2.15015	0.000106841	0.0365396	++	OpenSea	3'UTR;3'UTR;3'UTR;3'UTR;3'UTR	STAU1;STAU1	chr20:47730745-47731315
cg15732078	chr10	86097061	CCSER2	1.91499	0.000168747	0.0417257	1.97744	2.36564e-05	0.0201965	++	OpenSea	5'UTR;5'UTR;5'UTR	FAM190B;FAM190B	chr10:86096985-86097315
cg20073039	chr16	8774580	ABAT	2.34596	0.000168762	0.0417257	1.99919	0.000178817	0.0448153	++	OpenSea	5'UTR	ABAT	chr16:8774565-8774730
cg25910699	chr8	128048285		-2.1843	0.00016922	0.0418072	-1.79958	0.000152525	0.0421705	--	OpenSea			chr8:128047780-128048375
cg20037145	chr11	126279702	ST3GAL4	4.26962	0.000171009	0.0421173	3.23913	5.71428e-05	0.0282141	++	OpenSea	Body;Body;Body;Body		chr11:126279505-126279770
cg20849359	chr3	138561638		-3.05704	0.000171869	0.0422887	-3.14167	7.04498e-06	0.0124282	--	OpenSea			chr3:138561340-138561775
cg07473853	chr8	124524758	FBXO32	4.61203	0.000172261	0.0423404	4.1324	3.93455e-05	0.0246211	++	OpenSea	Body;Body;Body			chr8:124521449-124527283	chr8:124524447-124524859
cg14941199	chr10	81006500	ZMIZ1	-4.33547	0.000173464	0.0424947	-3.99955	0.000164931	0.0433857	--	S_Shelf	Body		chr10:81006325-81007110
cg13220250	chr21	39728954		2.65517	0.000173739	0.0424958	2.14158	9.54008e-05	0.0348301	++	OpenSea			chr21:39728640-39729090
cg03101058	chr17	71258936	CPSF4L	2.55876	0.00017389	0.0425037	1.94949	0.000142177	0.040719	++	OpenSea	TSS1500	CPSF4L;CPSF4L	chr17:71258200-71259195
cg07643489	chr17	14112661		3.18727	0.000174174	0.0425492	1.87411	0.000215988	0.0483418	++	S_Shelf		AC005224.2	chr17:14112545-14112915
cg12332239	chr17	66251609	AMZ2	3.57375	0.000175089	0.042693	3.60818	8.07093e-05	0.032526	++	N_Shelf	Body;Body;Body;Body;Body;Body
cg05698970	chr1	19547855	EMC1	2.58936	0.00017529	0.0427155	2.32787	7.50676e-05	0.0317462	++	OpenSea	Body;Body;Body;Body	KIAA0090;RP1-43E13.2;KIAA0090
cg26714425	chr5	10330845		-5.89429	0.000177575	0.0431316	-4.69972	0.000178018	0.0447683	--	N_Shelf			chr5:10330745-10331110
cg03172058	chr1	235002220		1.9544	0.00017825	0.04322	1.98548	0.000151751	0.0420301	++	OpenSea			chr1:235001980-235002495
cg06617936	chr8	6796552	DEFA4	-3.54602	0.00017906	0.0433114	-3.49302	3.57831e-05	0.023599	--	OpenSea	TSS1500	DEFA4	chr8:6796460-6796795
cg09013655	chr1	184005063	GLT25D2	1.91013	0.000181806	0.0436931	1.83743	4.14977e-05	0.0249726	++	N_Shore	Body		chr1:184004885-184005230
cg07732472	chr19	15390948	BRD4	3.17438	0.000183137	0.043892	2.63283	0.000183992	0.0451805	++	OpenSea	5'UTR;5'UTR	BRD4;BRD4
cg17907888	chr19	30432128	URI1	2.36442	0.000183644	0.0439868	1.93639	2.32157e-05	0.020129	++	N_Shore	TSS1500;TSS1500;Body	URI1;URI1	chr19:30431980-30432215
cg11621437	chr20	35502450		3.8806	0.000184116	0.0440594	3.54122	9.32643e-05	0.034591	++	OpenSea			chr20:35502305-35502555
cg18504691	chr7	99318659	CYP3A7-CYP3A51P	-3.98233	0.000187551	0.0446537	-4.29463	4.3853e-05	0.0255726	--	OpenSea	Body;Body
cg10720709	chr16	68035344		3.11571	0.000187902	0.0447064	2.7883	1.24772e-05	0.015793	++	OpenSea		DPEP2
cg06938464	chr5	157159983	THG1L	4.74581	0.000195208	0.045861	3.74327	2.20146e-06	0.00826308	++	S_Shore	Body	THG1L			chr5:157154593-157161101
cg16330225	chr10	129860424	PTPRE	2.29268	0.000200532	0.0467342	2.21254	1.12669e-05	0.0152531	++	OpenSea	Body;Body	PTPRE;PTPRE			chr10:129860272-129864741
cg06383915	chr5	78275201	ARSB	2.13693	0.00020223	0.0470083	1.73887	0.000155364	0.0424509	++	OpenSea	Body;Body			chr5:78274985-78275984	chr5:78274968-78275635
cg07566563	chr6	44301428		2.78897	0.000202246	0.0470083	2.36044	0.000106347	0.0365011	++	OpenSea					chr6:44301238-44302089
cg13743663	chr15	75455503		2.66906	0.000208515	0.0479963	2.61613	1.12844e-05	0.0152531	++	OpenSea					chr15:75455189-75456231
cg18671364	chr3	194343814	TMEM44	-2.69853	0.000209259	0.0480831	-2.652	2.08346e-05	0.0194996	--	OpenSea	Body;Body;Body;Body	TMEM44	chr3:194343520-194343935
cg22250781	chr16	615887	NHLRC4	2.06265	0.000210161	0.0481775	1.69346	6.63549e-05	0.0300641	++	Island	TSS1500	NHLRC4;NHLRC4;PIGQ		chr16:593115-620575	chr16:614386-617977
cg26005635	chr22	19395766	HIRA	3.04583	0.00021784	0.0493842	2.39804	0.000151444	0.0419892	++	OpenSea	Body	HIRA;HIRA			chr22:19394470-19396252
cg14318145	chr1	59215253		2.92189	0.000219396	0.0496282	2.87823	2.45767e-06	0.00863727	++	OpenSea			chr1:59215065-59215655
cg04937481	chr20	5637035		-2.77707	0.000221679	0.0499574	-2.0402	5.81083e-05	0.0283984	--	OpenSea			chr20:5636760-5637170
cg04538658	chr1	113601942	LOC100996251	2.7308	0.000221916	0.0499965	2.19198	0.000211996	0.0479775	++	OpenSea	Body	RP11-31F15.2	chr1:113601385-113602110

## Sheet: Table E6. CAMP_CRA_f2575
Table E6. Overlapping differentially methylated CpGs between CAMP and GACRS in association with lung function outcome F25-75 (FDR<0.05)
CpG	chr	pos	Gene	coef.camp	pvalue.camp	FDR.camp	coef.cra	pval.cra	FDR.cra	Dir_CAMP_CRA	Relation_to_Island	UCSC_RefGene_Group	GencodeBasicV12_NAME	DNase_Hypersensitivity_NAME	OpenChromatin_NAME	TFBS_NAME
cg08510096	chr15	91202958	LINC01585	0.358137	3.86131e-07	0.000614953	0.285643	4.71618e-06	0.0336337	++	OpenSea	TSS1500;Body	RP11-387D10.3;RP11-387D10.2	chr15:91202485-91203070
cg20113773	chr16	1538648	PTX4	-0.503933	6.43721e-06	0.00445707	-0.372462	6.40431e-06	0.0381825	--	S_Shore	TSS200	PTX4		chr16:1535687-1539375	chr16:1536653-1540963
cg24995061	chr1	54715870	SSBP3	-0.507135	1.44898e-05	0.00772405	-0.323493	5.20991e-06	0.0352111	--	OpenSea	Body;Body;Body	SSBP3		chr1:54715422-54716720
cg22347679	chr1	118153874	FAM46C	0.295397	4.87915e-05	0.0178349	0.266088	6.10591e-07	0.0130492	++	OpenSea	5'UTR	FAM46C	chr1:118153685-118154050
cg12752121	chr13	96375809	DNAJC3	0.267134	7.17977e-05	0.0234786	0.278523	7.75565e-06	0.0425883	++	OpenSea	Body		chr13:96375760-96375970
cg15600124	chr3	127314357		0.418354	7.47555e-05	0.0241265	0.339934	7.70938e-06	0.0425883	++	N_Shelf			chr3:127314265-127314450
cg06280887	chr4	109281324		0.250611	0.000108095	0.0309974	0.237055	2.23069e-06	0.0235663	++	OpenSea			chr4:109281160-109281575

## Sheet: Table E7. CAMP_CRA_f2575fvc
Table E7. Overlapping differentially methylated CpGs between CAMP and GACRS in association with lung function outcome F25-75/FVC ratio (FDR<0.05)
CpG	chr	pos	Gene	coef.camp	pvalue.camp	FDR.camp	coef.cra	pval.cra	FDR.cra	Dir_CAMP_CRA	Relation_to_Island	UCSC_RefGene_Group	GencodeBasicV12_NAME	DNase_Hypersensitivity_NAME	OpenChromatin_NAME	TFBS_NAME
cg02068052	chr19	15436097		0.100118	3.87393e-13	3.72708e-08	0.0697104	2.51092e-05	0.039492	++	OpenSea		BRD4	chr19:15435960-15436250
cg01745810	chr9	126497597	DENND1A	0.0827179	1.70643e-12	8.37379e-08	0.0576563	3.91231e-05	0.0461047	++	OpenSea	Body;Body	RP11-417B4.2;DENND1A
cg22230912	chr3	16331335	OXNAD1	0.124926	5.76551e-11	7.73837e-07	0.103132	1.42393e-05	0.0322719	++	OpenSea	Body		chr3:16331060-16331355
cg00381391	chr3	33837694		0.104065	8.03094e-11	9.27282e-07	0.0612779	3.29448e-05	0.0442117	++	N_Shelf			chr3:33837400-33837770
cg25738218	chr6	44193413	SLC29A1	0.0847479	8.87854e-11	9.81833e-07	0.0621057	1.8119e-05	0.0356105	++	S_Shore	5'UTR;5'UTR;Body;Body;Body;Body	SLC29A1;SLC29A1;SLC29A1;SLC29A1;SLC29A1;SLC29A1;SLC29A1	chr6:44193325-44194035
cg19260922	chr12	1413681	ERC1	0.0874469	1.42515e-10	1.4164e-06	0.0598624	2.60973e-05	0.0398804	++	OpenSea	Body;Body;Body;Body;Body;Body		chr12:1413520-1413730
cg25984364	chr12	25103501	BCAT1	0.130651	2.19303e-10	1.95666e-06	0.0816131	4.30277e-05	0.0472534	++	S_Shore	TSS1500;TSS1500;TSS1500	RP11-662I13.2;BCAT1;BCAT1	chr12:25103340-25103750
cg01968626	chr12	117488789	TESC	0.116841	3.49732e-10	2.64032e-06	0.083685	4.04614e-05	0.0462856	++	OpenSea	Body;Body;Body	TESC	chr12:117488720-117488955
cg21664942	chr19	40837284	C19orf47	0.100597	4.76904e-10	3.40402e-06	0.07369	4.22826e-05	0.0471756	++	OpenSea	Body;Body;Body		chr19:40837005-40837335
cg14503079	chr22	36818773		0.0825612	1.25795e-09	6.58455e-06	0.0629555	2.53762e-05	0.039492	++	OpenSea			chr22:36818705-36819135
cg01588399	chr20	48364470		0.138702	2.0049e-09	9.25973e-06	0.11517	3.79601e-05	0.0456438	++	OpenSea			chr20:48364340-48364895
cg04459751	chr4	153499517		0.0902488	2.38276e-09	1.05103e-05	0.0751761	1.15136e-05	0.0305071	++	OpenSea
cg07830828	chr20	33601744	TRPC4AP	0.0747914	3.38218e-09	1.34799e-05	0.0736085	5.32095e-06	0.0218005	++	OpenSea	Body;Body		chr20:33601525-33601835
cg00827939	chr22	39848852		0.119791	3.43597e-09	1.35566e-05	0.0922669	4.02013e-05	0.0462856	++	N_Shelf			chr22:39848745-39848990
cg14963970	chr5	59980902	DEPDC1B	0.108955	4.62712e-09	1.65136e-05	0.0698611	4.02148e-05	0.0462856	++	OpenSea	Body;Body		chr5:59980780-59981190
cg10011040	chr6	20034134		0.078362	1.29213e-08	3.66254e-05	0.0745196	5.00956e-06	0.0216463	++	OpenSea			chr6:20034085-20034470
cg21789367	chr7	45038325	CCM2	0.0851878	1.89428e-08	4.85246e-05	0.0755359	2.54069e-05	0.039492	++	N_Shore	TSS1500;TSS1500;TSS1500;TSS1500	CCM2;CCM2;CCM2	chr7:45038220-45038515
cg13732043	chr7	100230770	TFR2	-0.0496377	2.16454e-08	5.3035e-05	-0.0442829	4.91137e-05	0.0493046	--	Island	Body;Body	TFR2	chr7:100230580-100231795
cg07124719	chr4	80748552	GDEP	0.100878	3.11767e-08	6.86784e-05	0.0806167	4.74155e-05	0.0488391	++	OpenSea	TSS200	RP11-610O8.1;RP11-610O8.1
cg04100865	chr2	74311093	TET3	0.0802597	3.33494e-08	7.1738e-05	0.0670622	4.91291e-05	0.0493046	++	OpenSea	Body		chr2:74310880-74311170
cg07320252	chr1	235068943		0.0700075	3.69758e-08	7.76247e-05	0.0544656	4.07399e-05	0.0462856	++	OpenSea			chr1:235068540-235069175
cg14613878	chr20	35504198	C20orf118	0.111412	4.16287e-08	8.44345e-05	0.0883787	4.37396e-05	0.0475746	++	OpenSea	TSS1500	C20orf118	chr20:35504185-35504695
cg04459091	chr5	179751794	GFPT2	0.0828259	5.58223e-08	0.0001069	0.0884586	3.91016e-06	0.0192809	++	OpenSea	Body	GFPT2
cg11392833	chr19	30432108	URI1	0.0712359	7.71963e-08	0.000133852	0.0622758	1.76787e-05	0.0352988	++	N_Shore	TSS1500;TSS1500;Body	URI1;URI1	chr19:30431980-30432215
cg02671054	chr16	89364225	ANKRD11	-0.112689	7.73971e-08	0.000133852	-0.116571	3.63829e-05	0.0452118	--	OpenSea	Body;Body;Body;Body	AC137932.5;AC137932.5		chr16:89358894-89365120	chr16:89363715-89365099
cg26272088	chr15	99443339	IGF1R	0.0810551	1.34322e-07	0.000193681	0.0631303	3.81103e-05	0.0456438	++	OpenSea	Body				chr15:99442221-99447412
cg11650372	chr21	35171932	ITSN1	0.144521	1.36781e-07	0.000196692	0.0985161	4.86735e-05	0.0493046	++	OpenSea	Body;Body		chr21:35171660-35171990
cg26457013	chr19	55740188	TMEM86B	0.108013	1.44964e-07	0.000206194	0.0993837	2.28482e-05	0.0385083	++	OpenSea	5'UTR;1stExon	TMEM86B;TMEM86B	chr19:55739340-55740455
cg26657279	chr20	43593874	STK4-AS1	0.130487	1.48914e-07	0.000209678	0.117459	1.98706e-05	0.036331	++	N_Shore	Body;TSS1500	STK4-AS1;STK4;STK4;STK4;STK4;STK4	chr20:43593840-43594095
cg16710124	chr1	44716058	ERI3	0.0896636	1.52247e-07	0.000211956	0.090423	4.26551e-05	0.0472534	++	OpenSea	Body			chr1:44715064-44716983
cg05056419	chr17	74402188	UBE2O	0.0710396	1.65144e-07	0.000225501	0.0580709	3.38335e-05	0.0442117	++	OpenSea	Body		chr17:74402140-74402775
cg15700636	chr11	57156050	PRG2	0.0909651	1.75664e-07	0.000237389	0.0767065	4.02962e-05	0.0462856	++	OpenSea	Body	PRG2
cg16530324	chr17	3824599		0.065945	1.94905e-07	0.000257626	0.0569099	4.56418e-05	0.0485093	++	N_Shelf			chr17:3824305-3825235
cg08667065	chr6	13414265	GFOD1	0.0834318	2.07627e-07	0.000269453	0.0815694	1.84461e-05	0.0357021	++	OpenSea	Body;5'UTR		chr6:13414180-13414430
cg04290133	chr7	65439512	GUSB	0.0540128	2.09881e-07	0.000271033	0.0472022	2.42934e-05	0.0394781	++	OpenSea	Body	GUSB	chr7:65439165-65439735
cg09247945	chr22	37173159	IFT27	0.088467	3.31403e-07	0.000387206	0.105816	1.54134e-07	0.00358471	++	S_Shore	TSS1500;TSS1500;TSS1500	IFT27;IFT27;IFT27	chr22:37172825-37173235
cg01964774	chr21	39663949	KCNJ15	0.0951469	3.369e-07	0.000390721	0.0858436	2.44825e-05	0.0394781	++	OpenSea	5'UTR;5'UTR;5'UTR;5'UTR;5'UTR;5'UTR;5'UTR;5'UTR	KCNJ15;KCNJ15;KCNJ15;KCNJ15;KCNJ15	chr21:39663900-39664090
cg14329961	chr15	40094043	GPR176	0.0650785	3.4974e-07	0.000400077	0.057485	3.96923e-05	0.0462856	++	OpenSea	Body;Body;Body	RP11-37C7.1;GPR176		chr15:40093889-40094516	chr15:40092599-40094642
cg11539561	chr12	120114603	PRKAB1	0.0765672	3.66867e-07	0.000412266	0.0820914	1.79753e-06	0.0126431	++	OpenSea	Body		chr12:120114480-120114650
cg02985445	chr7	97908505		0.111199	3.91053e-07	0.000434281	0.105338	1.67733e-05	0.0348019	++	N_Shore			chr7:97908280-97908715
cg06528816	chr2	47242277	TTC7A	0.0808296	4.08342e-07	0.000450297	0.0810565	8.2443e-06	0.0265005	++	OpenSea	Body	TTC7A		chr2:47241985-47242871
cg20625042	chr1	184432999	C1orf21	0.0827022	5.26186e-07	0.000543704	0.105833	3.60582e-06	0.0186595	++	OpenSea	5'UTR	C1orf21	chr1:184432920-184433235
cg17939602	chr5	40674971		0.0772362	5.51401e-07	0.000563716	0.0790539	4.55554e-05	0.0484826	++	OpenSea			chr5:40674840-40675235
cg11016450	chr19	19574754	GATAD2A	-0.215258	5.88329e-07	0.000596806	-0.238371	3.6768e-07	0.0054412	--	OpenSea	TSS1500;5'UTR	GATAD2A;GATAD2A;GATAD2A;GATAD2A	chr19:19574640-19575135
cg08154524	chr11	66644068	PC	0.0865658	6.17712e-07	0.000617912	0.0918309	3.80405e-05	0.0456438	++	OpenSea	5'UTR;5'UTR;5'UTR	PC;PC;PC	chr11:66644045-66644355
cg05072637	chr9	131355483	MIR1268A	0.120023	6.46308e-07	0.000639912	0.113261	1.21118e-05	0.0314009	++	OpenSea	Body;Body;Body;Body	SPTAN1;SPTAN1;SPTAN1	chr9:131355460-131355670
cg24007129	chr16	19589911	C16orf62	-0.124024	7.5641e-07	0.00072075	-0.152479	3.0022e-05	0.0420916	--	OpenSea	Body;Body	C16orf62;C16orf62	chr16:19589840-19590130
cg09668964	chr3	129335695		-0.174893	7.9424e-07	0.000743265	-0.184185	1.45459e-05	0.0325837	--	OpenSea			chr3:129335565-129335895
cg08510096	chr15	91202958	LINC01585	0.113648	8.53126e-07	0.00077707	0.143896	2.10149e-06	0.0134011	++	OpenSea	TSS1500;Body	RP11-387D10.3;RP11-387D10.2	chr15:91202485-91203070
cg09147843	chr16	53467612	RBL2	0.0662091	8.65101e-07	0.000787064	0.0676588	1.57696e-05	0.0341328	++	N_Shore	TSS1500	RBL2	chr16:53467425-53467730
cg03651219	chr10	5576480		0.0667297	8.75075e-07	0.000793381	0.0721315	1.29111e-06	0.0106473	++	OpenSea			chr10:5576305-5576835
cg20113773	chr16	1538648	PTX4	-0.172794	9.7595e-07	0.000862872	-0.181757	1.07823e-06	0.009897	--	S_Shore	TSS200	PTX4		chr16:1535687-1539375	chr16:1536653-1540963
cg03830899	chr11	8737458	ST5	-0.146777	1.22398e-06	0.00102563	-0.135207	2.15372e-05	0.0375947	--	OpenSea	Body;Body;Body		chr11:8737140-8737475
cg05523652	chr6	134861612	LOC101928304	0.114493	1.48545e-06	0.00119376	0.101021	3.12958e-05	0.0430381	++	OpenSea	TSS1500;TSS1500	RP11-557H15.4
cg01593757	chr9	35836046	TMEM8B	-0.201532	1.89983e-06	0.00144261	-0.229806	3.36418e-06	0.0180721	--	OpenSea	5'UTR;5'UTR;5'UTR	TMEM8B;TMEM8B;TMEM8B;TMEM8B;TMEM8B		chr9:35835173-35836083	chr9:35832461-35836054
cg00329570	chr10	114437411	VTI1A	0.0910748	1.97245e-06	0.00148483	0.089506	1.62754e-06	0.0120277	++	OpenSea	Body	RP11-25C19.3;RP11-25C19.3			chr10:114436643-114438967
cg06004232	chr16	11387193		0.122401	2.09663e-06	0.00155593	0.135406	1.94182e-06	0.0130041	++	OpenSea		RMI2			chr16:11386883-11387611
cg01750299	chr9	2810737	KIAA0020	0.0787284	2.11666e-06	0.00156431	0.0994529	1.11513e-05	0.0299925	++	OpenSea	Body				chr9:2809555-2811065
cg01453551	chr8	144213544		0.0692943	2.13317e-06	0.00157264	0.0735321	1.32866e-05	0.0318498	++	OpenSea
cg26708484	chr1	6142608	KCNAB2	-0.0973476	2.1988e-06	0.00161044	-0.0983094	1.40947e-05	0.0322719	--	OpenSea	Body;Body;Body;Body;Body;Body		chr1:6142445-6142695
cg12077754	chr2	75089669	HK2	0.0513626	2.91027e-06	0.00196644	0.0456927	2.6594e-05	0.0403628	++	OpenSea	Body		chr2:75089340-75090055
cg07943158	chr15	64306301	DAPK2	0.101106	3.53142e-06	0.00226528	0.102483	3.83852e-05	0.0456438	++	OpenSea	Body	DAPK2		chr15:64305330-64306454	chr15:64305091-64306572
cg21761971	chr8	124773189		0.10853	3.56927e-06	0.00228396	0.0677814	2.53241e-05	0.039492	++	OpenSea			chr8:124773040-124773575
cg22169659	chr11	20481627	PRMT3	0.0835581	4.06359e-06	0.00252816	0.0760541	9.3808e-07	0.00938961	++	OpenSea	Body;Body;Body		chr11:20481380-20481690
cg22069559	chr6	36584993		0.111906	4.38503e-06	0.00265647	0.116311	1.92312e-05	0.036121	++	OpenSea		PI16	chr6:36584685-36585275
cg11800812	chr16	1538664	PTX4	-0.1052	4.60833e-06	0.00275696	-0.102962	3.69213e-05	0.0455644	--	S_Shore	TSS200	PTX4	chr16:1538660-1538915
cg10027934	chr22	39799092	MAP3K7IP1	0.0884417	5.19419e-06	0.0029987	0.103151	2.17607e-06	0.0136564	++	S_Shelf	Body;Body		chr22:39798905-39799215
cg04981758	chr1	45954027	TESK2	0.0664563	6.06294e-06	0.00338783	0.0867587	7.24127e-06	0.0253079	++	N_Shelf	5'UTR	TESK2;TESK2;TESK2;TESK2;TESK2
cg09040200	chr4	77906103	2024-09-11	0.0872862	6.32929e-06	0.0034947	0.0836946	2.89303e-05	0.0414672	++	OpenSea	5'UTR;Body	SEPT11;SEPT11	chr4:77905860-77906355
cg17374802	chr17	56270828	EPX	0.0836126	6.58836e-06	0.00359477	0.0783426	4.48405e-05	0.0481159	++	N_Shelf	Body		chr17:56270565-56271175
cg24995061	chr1	54715870	SSBP3	-0.143233	8.45884e-06	0.00431265	-0.14721	1.20078e-05	0.031337	--	OpenSea	Body;Body;Body	SSBP3		chr1:54715422-54716720
cg02342895	chr2	113649294		-0.111089	9.06177e-06	0.00450309	-0.125032	1.73174e-05	0.0351035	--	OpenSea				chr2:113648668-113649599	chr2:113648558-113649324
cg06527213	chr15	86315211	KLHL25	-0.18336	1.03597e-05	0.00498405	-0.180261	2.20594e-05	0.0380858	--	S_Shelf	5'UTR;TSS1500	MIR1276;KLHL25;KLHL25;KLHL25;KLHL25	chr15:86314840-86315350
cg06734854	chr19	3521450	FZR1	0.0793137	1.05431e-05	0.00504446	0.0920638	3.1474e-05	0.0430819	++	OpenSea	5'UTR	SNORD38;FZR1	chr19:3521120-3521490
cg14338481	chr6	18434709	RNF144B	0.0956948	1.06596e-05	0.00508377	0.115947	2.40133e-05	0.0394485	++	OpenSea	Body		chr6:18434660-18434870
cg00711896	chr16	30410051	ZNF48	0.0554949	1.22101e-05	0.00561581	0.0566762	1.08475e-05	0.0298364	++	N_Shore	Body				chr16:30409115-30412455
cg01139080	chr3	195974349	PCYT1A	0.0671545	1.29141e-05	0.00586442	0.0765318	1.1866e-05	0.0310693	++	OpenSea	Body	PCYT1A
cg26417310	chr10	120492634	CACUL1	0.0833117	1.29854e-05	0.00588655	0.10142	6.89074e-06	0.0246239	++	OpenSea	Body	C10orf46	chr10:120492360-120492635
cg13628444	chr9	134883788	MED27	0.0667348	1.82103e-05	0.0076764	0.0809945	4.51024e-05	0.0482603	++	OpenSea	Body			chr9:134883440-134884441	chr9:134883415-134885033
cg17193100	chr3	169228506	MECOM	0.107281	1.94048e-05	0.00801039	0.102557	5.89035e-06	0.0228321	++	OpenSea	5'UTR;Body	MECOM	chr3:169228080-169228610
cg17116998	chr1	203567994		-0.119091	1.9883e-05	0.00817339	-0.11651	4.70409e-05	0.0488152	--	OpenSea			chr1:203567505-203568215
cg00353789	chr16	11401496		-0.125346	2.30668e-05	0.00912391	-0.125446	2.68675e-05	0.0404251	--	OpenSea		MIR548H2;RMI2			chr16:11400962-11401819
cg15841006	chr9	114840901	MIR3134	0.0925916	2.383e-05	0.00935978	0.122915	1.44624e-05	0.0325837	++	OpenSea	Body;Body;Body;Body		chr9:114840740-114841070
cg06592575	chr18	55250579	FECH	0.0637257	2.38847e-05	0.00936721	0.0706736	1.41785e-05	0.0322719	++	N_Shelf	Body;Body		chr18:55250485-55250815
cg07458456	chr8	134789257	LOC101927798	0.0957072	2.55721e-05	0.00980371	0.0975043	1.31802e-05	0.0318498	++	OpenSea	Body	CTD-2309H9.3;CTD-2588J1.1
cg20189937	chr14	50780124	ATP5S	0.0971414	2.56945e-05	0.00984103	0.0799742	2.49072e-05	0.039492	++	S_Shore	Body;Body;TSS1500;Body	L2HGDH;L2HGDH;L2HGDH;L2HGDH;L2HGDH;L2HGDH;L2HGDH;ATP5S		chr14:50780044-50780204	chr14:50777985-50781381
cg00634229	chr3	138131992		-0.156844	2.75623e-05	0.0103643	-0.249727	9.97561e-07	0.00961967	--	OpenSea			chr3:138131700-138132015
cg27644907	chr13	53602501	OLFM4	-0.116879	3.25595e-05	0.0117052	-0.14468	2.08434e-05	0.0370513	--	OpenSea	TSS1500	OLFM4;OLFM4
cg18439980	chr2	43164201		0.0727677	3.32777e-05	0.0118818	0.0901136	4.14217e-05	0.0466082	++	OpenSea				chr2:43163566-43165019
cg18456722	chr4	95183565	SMARCAD1	0.107165	3.3404e-05	0.0119156	0.0905736	4.25864e-05	0.0472534	++	OpenSea	5'UTR;Body;Body;Body;Body	SMARCAD1	chr4:95183560-95184010
cg24956176	chr17	33542219		0.0717799	3.39658e-05	0.0120671	0.114154	5.24584e-06	0.0217178	++	OpenSea			chr17:33541740-33542295
cg01908419	chr20	3989981	RNF24	0.078742	3.48301e-05	0.0123074	0.117185	4.68964e-05	0.0487293	++	OpenSea	5'UTR;5'UTR;5'UTR	RNF24;RNF24;RNF24	chr20:3989880-3990350
cg13567986	chr1	38310056	MTF1	-0.153946	3.55047e-05	0.0124879	-0.169374	4.00993e-05	0.0462856	--	OpenSea	Body
cg15402265	chr20	57585940		0.0822184	3.78338e-05	0.0130946	0.109434	3.17649e-06	0.017636	++	S_Shelf			chr20:57585245-57586530
cg00808785	chr6	158309082	SNX9	0.0854408	4.0733e-05	0.0137319	0.0944939	3.1263e-05	0.0430381	++	OpenSea	Body	RP3-403L10.3;SNX9	chr6:158309000-158309210
cg15247526	chr1	117039205		-0.178319	4.08691e-05	0.013766	-0.215872	3.63566e-05	0.0452118	--	OpenSea		RP5-1086K13.1;RP4-655J12.5	chr1:117039005-117039310
cg04578084	chr19	4372234	SH3GL1	0.0916769	4.45599e-05	0.0145837	0.110992	4.23586e-05	0.0471756	++	S_Shore	Body;Body;Body				chr19:4364970-4372409
cg13135255	chr16	3843133	CREBBP	0.0762126	4.49133e-05	0.0146688	0.0840227	3.0313e-05	0.0422003	++	OpenSea	Body;Body	CREBBP		chr16:3843117-3843616	chr16:3843109-3843608
cg25983056	chr16	56334237	GNAO1	0.0750189	4.53547e-05	0.014775	0.0976878	2.01131e-05	0.036331	++	OpenSea	Body;Body	RP11-441F2.2	chr16:56334220-56334675
cg02996630	chr5	176920990	PDLIM7	0.0946698	4.59266e-05	0.0149006	0.117193	1.82389e-05	0.0356105	++	S_Shore	Body;Body;Body;Body	RP11-1334A24.6		chr5:176915879-176926104	chr5:176917680-176926152
cg22347679	chr1	118153874	FAM46C	0.0923383	4.66759e-05	0.0150814	0.119908	1.154e-06	0.010334	++	OpenSea	5'UTR	FAM46C	chr1:118153685-118154050
cg20849359	chr3	138561638		-0.0872307	4.69849e-05	0.01515	-0.114085	3.26159e-05	0.0438619	--	OpenSea			chr3:138561340-138561775
cg14318145	chr1	59215253		0.0865663	5.34454e-05	0.0165509	0.0989274	3.37957e-05	0.0442117	++	OpenSea			chr1:59215065-59215655
cg12096998	chr15	41037422	RMDN3	0.130672	5.59833e-05	0.0171905	0.15333	1.85116e-05	0.0357021	++	OpenSea	Body;Body	FAM82A2			chr15:41036006-41039562
cg11690122	chr10	89825036		0.091288	6.40187e-05	0.0189534	0.10615	1.74465e-05	0.0351035	++	OpenSea				chr10:89822045-89827533	chr10:89821634-89828182
cg03911977	chr10	74026031		0.103535	7.21388e-05	0.0207342	0.148245	1.2793e-06	0.0106473	++	OpenSea			chr10:74025820-74026090
cg08165794	chr15	40568143	PAK6	0.135702	7.30175e-05	0.0208852	0.158294	2.51832e-05	0.039492	++	N_Shelf	Body;Body;Body	PAK6;RP11-133K1.2
cg21703413	chr1	160417350		0.0942496	7.46891e-05	0.0212165	0.0995536	3.17777e-05	0.043399	++	OpenSea				chr1:160416940-160417571
cg26235490	chr17	1047567	ABR	0.0801993	7.47788e-05	0.0212266	0.105397	2.90566e-05	0.0414734	++	OpenSea	Body;5'UTR	ABR;ABR	chr17:1047440-1047730
cg01781251	chr17	73947567	ACOX1	0.105134	7.70484e-05	0.0215898	0.103211	6.91314e-06	0.0246239	++	OpenSea	Body;Body;Body		chr17:73947000-73947595
cg15600124	chr3	127314357		0.132726	7.71541e-05	0.0216118	0.159761	2.30251e-05	0.0385083	++	N_Shelf			chr3:127314265-127314450
cg01425249	chr1	35915735	KIAA0319L	-0.0799939	7.86632e-05	0.0219094	-0.100407	3.77129e-05	0.0456438	--	OpenSea	Body	KIAA0319L
cg17907888	chr19	30432128	URI1	0.0664163	8.53737e-05	0.0232748	0.0690946	4.66474e-05	0.0486985	++	N_Shore	TSS1500;TSS1500;Body	URI1;URI1	chr19:30431980-30432215
cg16330225	chr10	129860424	PTPRE	0.0660339	0.000100056	0.0259687	0.0804621	3.72313e-05	0.0456438	++	OpenSea	Body;Body	PTPRE;PTPRE			chr10:129860272-129864741
cg19473757	chr2	41935095		0.0820378	0.00010326	0.0265616	0.0943952	1.25426e-06	0.0106473	++	OpenSea
cg25877465	chr4	185734335	ACSL1	0.0722914	0.00012432	0.0302199	0.101961	9.09468e-06	0.0277666	++	OpenSea	TSS1500;5'UTR;5'UTR	RP11-701P16.2;ACSL1;ACSL1;ACSL1;ACSL1;ACSL1;ACSL1;ACSL1	chr4:185734080-185734390
cg06938464	chr5	157159983	THG1L	0.137283	0.000127127	0.0307334	0.136672	1.21067e-05	0.0314009	++	S_Shore	Body	THG1L			chr5:157154593-157161101
cg18501421	chr11	86336503	ME3	-0.102858	0.000137633	0.032384	-0.168529	3.92571e-06	0.0192809	--	OpenSea	Body;Body;Body	ME3		chr11:86336497-86336791
cg14079772	chr8	118971807	EXT1	0.0819266	0.000139495	0.0326736	0.0870235	1.63208e-05	0.0345346	++	OpenSea	Body			chr8:118971125-118972171
cg06333800	chr7	151442481	PRKAG2	-0.160025	0.000158864	0.0357299	-0.170488	1.48708e-05	0.0330307	--	OpenSea	Body;Body	PRKAG2	chr7:151442245-151442715
cg18330536	chr7	23327266		-0.0826305	0.000166932	0.0371141	-0.0983573	4.34523e-05	0.0474159	--	OpenSea				chr7:23327266-23327511
cg09164611	chr8	104405804		0.0701224	0.000170272	0.0377405	0.0894884	2.99514e-05	0.0420672	++	OpenSea			chr8:104405685-104406015
cg27190014	chr8	128971471	MIR1205	0.0920006	0.000176047	0.0386355	0.111231	3.79351e-05	0.0456438	++	OpenSea	TSS1500;Body	MIR1205;PVT1	chr8:128971285-128971490
cg08061334	chr14	62068941		0.0536812	0.000177768	0.0388354	0.0669372	3.90896e-05	0.0461047	++	OpenSea				chr14:62068537-62070075	chr14:62068835-62070019

## Sheet: Table E8.FEV1FVC CRA,CAMP,VDAg
Table E8. Nine genes from the gene-based overlap for FEV1FVC mapping to different CpGs but their methylation levels were in the same direction of effect (hypo-methylated or hyper-methylated) in all three cohorts
CpG	chr	pos	Gene	coef	pvalue	FDR	UCSC_RefGene_Group	Relation_to_Island	Cohort
cg15340431	chr15	86040528	AKAP13	3.08622	5.6645e-05	0.0280685	Body	OpenSea	CRA
cg03181212	chr15	86020463	AKAP13	2.33958	7.19379e-05	0.0311878	5'UTR	OpenSea	CRA
cg07639982	chr10	12555079	CAMK1D	2.31762	0.000113012	0.0373749	Body	OpenSea	CRA
cg20293044	chr7	92350008	CDK6	2.17505	1.30714e-05	0.0160486	Body	OpenSea	CRA
cg17534654	chr7	28399287	CREB5	-3.09287	2.09699e-05	0.019545	5'UTR	OpenSea	CRA
cg18550847	chr14	100610570	EVL	1.70801	1.8616e-05	0.0184467	3'UTR	Island	CRA
cg02314758	chr14	100605890	EVL	2.49107	0.00019638	0.046354	Body	OpenSea	CRA
cg14043324	chr2	242208307	HDLBP	2.23483	9.23224e-05	0.0344355	5'UTR	N_Shelf	CRA
cg26272088	chr15	99443339	IGF1R	1.70499	4.96324e-05	0.0268995	Body	OpenSea	CRA
cg11544420	chr15	99409957	IGF1R	2.77651	0.000119711	0.0380622	Body	OpenSea	CRA
cg14377972	chr15	99356110	IGF1R	1.86408	0.000133778	0.0397556	Body	OpenSea	CRA
cg16330225	chr10	129860424	PTPRE	2.21254	1.12669e-05	0.0152531	Body	OpenSea	CRA
cg05524354	chr10	129797760	PTPRE	1.41582	4.13382e-05	0.0249145	5'UTR	OpenSea	CRA
cg05296619	chr13	114834683	RASA3	-4.64199	0.000121827	0.0381973	Body	N_Shore	CRA
cg08775153	chr9	35537298	RUSC2	1.9776	0.000130878	0.0393501	TSS1500	OpenSea	CRA
cg01716288	chr9	35539251	RUSC2	2.17475	0.000138654	0.040279	5'UTR	OpenSea	CRA
cg21678736	chr17	75282776	SEPT9	3.07109	9.29717e-05	0.0345635	Body	OpenSea	CRA
cg20014988	chr10	52363132	SGMS1	2.43335	3.6147e-05	0.0237142	5'UTR	OpenSea	CRA
cg14611218	chr10	52263515	SGMS1	2.56036	0.000181634	0.0449956	5'UTR	OpenSea	CRA
cg01437030	chr11	116783287	SIK3	-3.96206	0.000123332	0.0384027	Body	OpenSea	CRA
cg00808785	chr6	158309082	SNX9	2.66189	6.799e-06	0.0123331	Body	OpenSea	CRA
cg20037145	chr11	126279702	ST3GAL4	3.23913	5.71428e-05	0.0282141	Body	OpenSea	CRA
cg12844366	chr8	141105335	TRAPPC9	2.61534	9.22562e-05	0.0344355	Body	N_Shelf	CRA
cg15450840	chr5	14438577	TRIO	-3.32084	0.00011183	0.0372002	Body	OpenSea	CRA
cg09111892	chr5	14415656	TRIO	-2.69062	0.000157239	0.0425952	Body	OpenSea	CRA
cg02085838	chr5	14143304	TRIO	-4.7587	0.000191068	0.0458438	TSS1500	Island	CRA
cg10001715	chr16	78345421	WWOX	2.21452	0.000176805	0.0446014	Body	OpenSea	CRA
cg20907840	chr16	17426024	XYLT1	3.7421	5.6947e-07	0.00470539	Body	OpenSea	CRA
cg12406072	chr16	17497905	XYLT1	3.37277	5.38525e-05	0.0276599	Body	OpenSea	CRA
cg07056602	chr10	81004884	ZMIZ1	-1.61838	5.70363e-05	0.0281881	Body	S_Shore	CRA
cg14941199	chr10	81006500	ZMIZ1	-3.99955	0.000164931	0.0433857	Body	S_Shelf	CRA
cg03181212	chr15	86020463	AKAP13	3.38193	9.30915e-07	0.00100634	5'UTR	OpenSea	CAMP
cg16441262	chr15	86171721	AKAP13	-3.05128	5.39207e-05	0.0189762	Body	OpenSea	CAMP
cg12761046	chr15	86234715	AKAP13	3.53816	0.000119702	0.032977	Body	OpenSea	CAMP
cg09932081	chr10	12645261	CAMK1D	-6.36254	1.77402e-05	0.00861573	Body	OpenSea	CAMP
cg18715410	chr10	12448959	CAMK1D	2.79686	4.53848e-05	0.0167718	Body	OpenSea	CAMP
cg00115178	chr10	12648176	CAMK1D	-1.46018	0.000110553	0.0311113	Body	OpenSea	CAMP
cg20293044	chr7	92350008	CDK6	3.24638	4.01833e-06	0.00297003	Body	OpenSea	CAMP
cg07639701	chr7	92268886	CDK6	-2.27205	0.000161906	0.0405488	Body	OpenSea	CAMP
cg14543008	chr7	28475084	CREB5	3.29	6.53095e-05	0.0217648	TSS200	OpenSea	CAMP
cg18550847	chr14	100610570	EVL	3.4979	7.20363e-10	6.98264e-06	3'UTR	Island	CAMP
cg17177084	chr14	100604840	EVL	2.92712	8.6367e-07	0.000952403	Body	OpenSea	CAMP
cg02314758	chr14	100605890	EVL	3.29965	1.14602e-06	0.00118707	Body	OpenSea	CAMP
cg14084609	chr14	100610407	EVL	1.97168	1.34469e-06	0.00133138	3'UTR	Island	CAMP
cg16409452	chr14	100610186	EVL	2.53814	2.63485e-05	0.0114931	3'UTR	N_Shore	CAMP
cg03610527	chr2	242174889	HDLBP	-5.45173	0.000221509	0.0499514	Body	OpenSea	CAMP
cg26272088	chr15	99443339	IGF1R	2.85396	1.48408e-07	0.000274818	Body	OpenSea	CAMP
cg23990557	chr15	99443249	IGF1R	4.11636	1.63017e-07	0.000296967	Body	OpenSea	CAMP
cg10949187	chr15	99314988	IGF1R	2.29138	0.000154562	0.0393338	Body	OpenSea	CAMP
cg01325448	chr10	129799166	PTPRE	2.79211	4.11586e-06	0.00301452	5'UTR	OpenSea	CAMP
cg16330225	chr10	129860424	PTPRE	2.29268	0.000200532	0.0467342	Body	OpenSea	CAMP
cg11997468	chr13	114834922	RASA3	-4.78102	7.78386e-05	0.0245963	Body	N_Shore	CAMP
cg08775153	chr9	35537298	RUSC2	3.10031	3.38996e-07	0.000496573	TSS1500	OpenSea	CAMP
cg04033464	chr9	35515682	RUSC2	2.16786	0.000161129	0.0404574	5'UTR	OpenSea	CAMP
cg17398836	chr17	75314830	SEPT9	-8.61675	2.73913e-07	0.000428412	TSS1500	OpenSea	CAMP
cg15401418	chr17	75316383	SEPT9	-5.97568	1.78309e-06	0.00164455	5'UTR	OpenSea	CAMP
cg12260934	chr17	75419413	SEPT9	2.98777	2.49308e-06	0.00208683	Body	OpenSea	CAMP
cg10755077	chr17	75318882	SEPT9	-6.71249	1.51166e-05	0.00771944	5'UTR	OpenSea	CAMP
cg20305489	chr17	75316480	SEPT9	-2.81564	2.8483e-05	0.0120623	5'UTR	OpenSea	CAMP
cg00412815	chr17	75438188	SEPT9	3.96577	0.000197367	0.0462517	Body	OpenSea	CAMP
cg03585110	chr10	52263772	SGMS1	3.18729	1.78092e-09	1.33695e-05	5'UTR	OpenSea	CAMP
cg12046819	chr10	52212492	SGMS1	3.6324	1.21149e-07	0.000237249	5'UTR	OpenSea	CAMP
cg03727333	chr10	52379467	SGMS1	3.95453	9.31803e-07	0.00100634	5'UTR	N_Shelf	CAMP
cg14795231	chr11	116716214	SIK3	-4.12752	0.000155289	0.0394453	3'UTR	OpenSea	CAMP
cg00808785	chr6	158309082	SNX9	2.95901	0.000131101	0.0352032	Body	OpenSea	CAMP
cg08159742	chr11	126275628	ST3GAL4	-4.78102	4.2667e-05	0.0160057	5'UTR	OpenSea	CAMP
cg20037145	chr11	126279702	ST3GAL4	4.26962	0.000171009	0.0421173	Body	OpenSea	CAMP
cg06613012	chr11	126225376	ST3GAL4	4.45171	0.0001927	0.0454816	TSS1500	Island	CAMP
cg09377531	chr8	141046469	TRAPPC9	2.36047	1.21607e-09	1.04923e-05	Body	OpenSea	CAMP
cg23990334	chr8	141046436	TRAPPC9	2.9645	3.17678e-05	0.0129841	Body	OpenSea	CAMP
cg14563129	chr8	141290188	TRAPPC9	-3.24821	8.50272e-05	0.026202	Body	OpenSea	CAMP
cg22585188	chr8	141302391	TRAPPC9	2.26736	0.000143343	0.0372671	Body	OpenSea	CAMP
cg16118491	chr8	141046707	TRAPPC9	1.78589	0.000212587	0.0485353	Body	OpenSea	CAMP
cg26852344	chr5	14253051	TRIO	3.06399	3.85572e-09	2.2592e-05	Body	OpenSea	CAMP
cg02236679	chr16	78782477	WWOX	3.62238	1.59248e-05	0.00798936	Body	OpenSea	CAMP
cg20296624	chr16	79113110	WWOX	-2.83747	0.000132305	0.0354296	Body	OpenSea	CAMP
cg03213222	chr16	17259984	XYLT1	-5.28012	7.46331e-06	0.00466175	Body	OpenSea	CAMP
cg06635133	chr16	17528276	XYLT1	-3.50098	6.25705e-05	0.0211209	Body	OpenSea	CAMP
cg07056602	chr10	81004884	ZMIZ1	-2.57933	4.96729e-07	0.000643577	Body	S_Shore	CAMP
cg14941199	chr10	81006500	ZMIZ1	-4.33547	0.000173464	0.0424947	Body	S_Shelf	CAMP
cg13263323	15	86062960	AKAP13	-2.40613	1.24308e-05	0.0449018	Body		VDAART
cg13839202	10	12768590	CAMK1D	-3.83757	7.48122e-06	0.0336269	Body		VDAART
cg21009572	7	92464647	CDK6	-7.25401	2.47641e-09	7.79177e-05	5'UTR	Island	VDAART
cg07340599	7	28422279	CREB5	1.01005	1.07897e-05	0.0416508	5'UTR		VDAART
cg04423939	14	100594432	EVL	-6.15165	4.90145e-06	0.0262158	Body		VDAART
cg01077779	2	242204329	HDLBP	-5.3406	5.95445e-06	0.0298328	Body		VDAART
cg12408359	15	99437038	IGF1R	-2.51407	1.02931e-06	0.00952536	Body	S_Shelf	VDAART
cg20680674	10	129809770	PTPRE	-4.72964	1.1981e-05	0.0444541	5'UTR		VDAART
cg07869232	13	114790349	RASA3	9.16421	7.43793e-09	0.000201747	Body	S_Shelf	VDAART
cg13695933	9	35539509	RUSC2	1.53767	4.45123e-16	8.75333e-11	5'UTR		VDAART
cg14427795	17	75421361	SEPT9	4.84554	1.3338e-07	0.0022808	Body		VDAART
cg16659561	10	52361663	SGMS1	1.26811	1.39376e-10	6.85204e-06	5'UTR		VDAART
cg06928797	11	116966699	SIK3	-7.67285	1.08576e-05	0.0416508	Body	N_Shelf	VDAART
cg22510970	6	158327096	SNX9	1.37563	1.40821e-06	0.0120402	Body		VDAART
cg26500709	11	126275531	ST3GAL4	2.3791	1.69868e-16	4.45392e-11	5'UTR		VDAART
cg11980487	8	141120132	TRAPPC9	5.00274	1.3118e-10	6.85204e-06	Body		VDAART
cg08104437	8	141333624	TRAPPC9	0.914821	1.06141e-05	0.0416508	Body		VDAART
cg21618273	5	14414947	TRIO	-4.46225	1.3641e-05	0.047445	Body		VDAART
cg07022959	16	79122650	WWOX	-2.85679	1.54988e-10	7.17137e-06	Body		VDAART
cg21429181	16	17228166	XYLT1	-2.8942	1.90647e-06	0.0147022	Body		VDAART
cg02743070	10	80834309	ZMIZ1	-1.12397	1.28662e-05	0.0453837	5'UTR	S_Shelf	VDAART

## Sheet: Table E9. DMRs
Table E9. Overlapping differentially methylated regions (>=4 CpGs within a region) associated with FEV1/FVC and FEF25-75/FVC between GACRS and CAMP (Stouffer's FDR<0.05). All overlapping regions showed increased methylation in both GACRS and CAMP.
FEV1FVC							GACRS							CAMP
Coordinates	chr	start	end	width	no.cpgs	overlapping.genes.x	min_smoothed_fdr.cra	Stouffer.cra	HMFDR.cra	Fisher.cra	maxdiff.cra	meandiff.cra	abs_meandiffCRA	min_smoothed_fdr.camp	Stouffer.camp	HMFDR.camp	Fisher.camp	maxdiff.camp	meandiff.camp	abs_meandiffCAMP
chr3_195973977_195974349	chr3	195973977	195974349	373	4	PCYT1A	9.2181e-11	0.0015437	0.0258411	0.0021814	0.00129967	0.000939728	0.000939728	1.52396e-08	0.0220207	0.00976204	0.0013104	0.00141896	0.000711264	0.000711264
chr5_132008525_132009947	chr5	132008525	132009947	1423	8	IL4	2.53296e-12	0.00300297	0.0643833	0.00353925	0.00106966	0.000558166	0.000558166	1.49541e-11	0.00326742	0.00442694	0.000254724	0.00115094	0.000595129	0.000595129
chr17_56269170_56270828	chr17	56269170	56270828	1659	8	EPX	4.50735e-10	0.00378158	0.0659131	0.00581408	0.00112416	0.000692816	0.000692816	3.63138e-21	7.08709e-07	0.000297013	3.63836e-08	0.00110842	0.000713973	0.000713973
chr14_100610186_100610667	chr14	100610186	100610667	482	4	EVL	5.53677e-07	0.0040333	0.0749623	0.0132872	0.00118305	0.000839632	0.000839632	2.50939e-17	9.12356e-10	0.000245923	6.35698e-09	0.00147622	0.00103327	0.00103327
chr20_4764077_4764312	chr20	4764077	4764312	236	5	RASSF2	9.01866e-07	0.0096224	0.100146	0.027569	0.000520261	0.000248149	0.000248149	2.12558e-09	0.00572279	0.000889097	0.00115547	0.000455108	0.000276739	0.000276739
chr10_114437411_114438072	chr10	114437411	114438072	662	5	VTI1A, RP11-25C19.3	7.64185e-11	0.00977886	0.037569	0.00586106	0.000777508	0.000416038	0.000416038	2.18548e-17	1.54951e-05	2.93119e-05	2.18509e-07	0.000472092	0.000234423	0.000234423
chr20_35503983_35504553	chr20	35503983	35504553	571	8	TLDC2	1.40414e-12	0.0120952	0.0613689	0.00421057	0.00133062	0.000709135	0.000709135	2.11415e-27	3.27779e-09	0.000204185	4.0796e-12	0.0011559	0.000712682	0.000712682
chr22_32873526_32873961	chr22	32873526	32873961	436	4	FBXO7	2.6715e-07	0.0122081	0.0559789	0.0141431	0.00113867	0.000792003	0.000792003	1.75552e-09	0.000871842	0.011212	0.000492284	0.000850579	0.000556262	0.000556262
chr3_3151679_3152916	chr3	3151679	3152916	1238	9	IL5RA	4.22593e-10	0.0353129	0.109182	0.0360343	0.00108404	0.000741984	0.000741984	2.10296e-21	8.47783e-06	0.00434288	2.00079e-07	0.00138527	0.00059477	0.00059477
chr15_99443213_99443666	chr15	99443213	99443666	454	4	IGF1R	2.46621e-05	0.0385511	0.0856292	0.0560701	0.00100329	0.000753835	0.000753835	1.91667e-10	0.000236289	0.00270271	0.000126306	0.00102995	0.00070376	0.00070376
chr1_87596049_87596934	chr1	87596049	87596934	886	4	HS2ST1, RP5-1052I5.2, LINC01140	7.7683e-06	0.0434895	0.104419	0.0639311	0.00104162	0.000647751	0.000647751	2.33566e-12	0.000362313	0.000257143	7.78911e-06	0.00113956	0.000593546	0.000593546
FEF25-75/FVC						GACRS								CAMP
Coordinates	chr	start	end	width	no.cpgs	min_smoothed_fdr.cra	Stouffer.cra	HMFDR.cra	Fisher.cra	maxdiff.cra	meandiff.cra	overlapping.genes	abs_meandiffCRA	min_smoothed_fdr.camp	Stouffer.camp	HMFDR.camp	Fisher.camp	maxdiff.camp	meandiff.camp	abs_meandiffCAMP
chr19_30432102_30432160	chr19	30432102	30432160	59	4	2.21e-09	0.00566569	0.0883277	0.0176035	0.0149993	0.0117125	URI1	0.0117125	5.19e-14	4.78e-06	0.00301319	1.56e-05	0.0170739	0.0123407	0.0123407

## Sheet: Table E10. sex chr
Table E10. Differential methylation in X and Y sex chromosomes in all three studies stratified by males and females FDR<0.05). All were in the X-chromosome except one Y-linked gene DDX3Y that was identified in VDAART males (highlighted light blue). Eight X-linked genes also had increased DNA-methylation levels (highlighted light orange).																											Table of total number of differentially methylated CpGs in X and Y chromosome in all three studies: CRA, CAMP and VDAART.
CpG	chr	pos	Gene	coef	se	zvalue	pvalue	FDR	Islands_Name	Relation_to_Island	UCSC_RefGene_Group	Regulatory_Feature_Name	Regulatory_Feature_Group	GencodeBasicV12_NAME	GencodeBasicV12_Accession	GencodeBasicV12_Group	DNase_Hypersensitivity_NAME	DNase_Hypersensitivity_Evidence_Count	OpenChromatin_NAME	OpenChromatin_Evidence_Count	TFBS_NAME	TFBS_Evidence_Count	Sex	Phenotype	Study				Phenotype
cg20262712	chrX	117120608	KLHL13	-0.115026	0.0206465	-5.57122	2.52959e-08	0.000443893		OpenSea	5'UTR;Body;TSS1500;Body			KLHL13;KLHL13;KLHL13;KLHL13	ENST00000539496.1;ENST00000469946.1;ENST00000371882.1;ENST00000545703.1	TSS1500;TSS1500;5'UTR;5'UTR							Male	FEV1	CRA		Study	CRA	FEV1	FVC	FEV1/FVC	FEF2575	FEF2575/FVC
cg19528502	chrX	100663176	HNRNPH2	-0.109961	0.0208317	-5.27855	1.3021e-07	0.00114247	chrX:100662827-100663592	Island	TSS200;TSS200;TSS200	X:100662790-100663736	Promoter_Associated	HNRNPH2;HNRNPH2;GLA;GLA	ENST00000457902.1;ENST00000316594.5;ENST00000493905.1;ENST00000218516.3	TSS200;TSS200;TSS1500;TSS1500	chrX:100662865-100663230	3					Male	FEV1	CRA		Gender	Female	2	1	0	3	4
cg18532211	chrX	102893299		0.0416176	0.00825104	5.04392	4.56082e-07	0.00266777		OpenSea									chrX:102892561-102894188	6			Male	FEV1	CRA			Male	16	20	16	21	14
cg15900913	chrX	9960578		0.108103	0.0221648	4.87726	1.07572e-06	0.00471917	chrX:9960205-9960408	S_Shore							chrX:9960365-9960695	3					Male	FEV1	CRA		Study	CAMP	FEV1	FVC	FEV1/FVC	FEF2575	FEF2575/FVC
cg12361446	chrX	19002787	PHKA2	-0.121347	0.0257761	-4.70774	2.50479e-06	0.00686234	chrX:19002003-19003244	Island	TSS1500	X:19001823-19003388	Promoter_Associated	PHKA2	ENST00000379942.4	TSS200	chrX:19001760-19002990	3					Male	FEV1	CRA		Gender	Female	1	0	11	11	6
cg21909660	chrX	100638850	BTK	0.174024	0.037075	4.69384	2.68118e-06	0.00686234		OpenSea	5'UTR	X:100638821-100639007	Unclassified_Cell_type_specific	BTK;BTK	ENST00000372880.1;ENST00000308731.7	5'UTR;5'UTR	chrX:100638765-100639175	3					Male	FEV1	CRA			Male	13	8	5	12	28
cg07516457	chrX	70585931	TAF1	0.100417	0.021524	4.66535	3.08098e-06	0.00686234	chrX:70585715-70587063	Island	TSS200;Body;TSS200	X:70585609-70587084	Promoter_Associated	TAF1;TAF1	ENST00000276072.3;ENST00000538124.1	TSS1500;TSS200	chrX:70585705-70586255	3					Male	FEV1	CRA		Study	VDAART	FEV1	FVC	FEV1/FVC	FEF2575	FEF2575/FVC
cg07936447	chrX	149253682		0.0297304	0.00640383	4.64261	3.44044e-06	0.00686234		OpenSea				RP13-507I23.1	ENST00000449111.1	5'UTR			chrX:149252372-149253823	3			Male	FEV1	CRA		Gender	Female	2	1	7	10	17
cg19238394	chrX	48958236	WDR45	-0.109561	0.023623	-4.63791	3.51955e-06	0.00686234	chrX:48957764-48958595	Island	TSS200	X:48957621-48958729	Promoter_Associated	WDR45	ENST00000356463.3	TSS200	chrX:48958045-48958335	3					Male	FEV1	CRA			Male	29	21	520	59	410
cg05898931	chrX	74494412	UPRT	-0.0961523	0.0208831	-4.6043	4.13847e-06	0.00726218		OpenSea	1stExon;1stExon;Body	X:74494330-74494487	Promoter_Associated	UPRT;UPRT;UPRT;UPRT;UPRT	ENST00000531704.1;ENST00000373383.4;ENST00000373379.1;ENST00000530743.1;ENST00000531704.1	1stExon;1stExon;1stExon;TSS200;5'UTR	chrX:74494185-74494555	3					Male	FEV1	CRA
cg14448929	chrX	23351143		-0.0703991	0.0153774	-4.5781	4.69222e-06	0.00748538	chrX:23351142-23353639	Island				PTCHD1	ENST00000379361.4	TSS1500	chrX:23350880-23351175	3					Male	FEV1	CRA		Average coefficient of DNA methylation in X and Y chromosome by sex and study
cg05843631	chrX	154275146	FUNDC2	0.0367674	0.00808822	4.5458	5.47272e-06	0.00800294		OpenSea	Body			FUNDC2	ENST00000484175.1	5'UTR							Male	FEV1	CRA		CRA males: -0.0160663
cg15157640	chrX	55187894	FAM104B	-0.256374	0.0572087	-4.48138	7.41603e-06	0.0100105	chrX:55187321-55188007	Island	TSS1500;TSS1500;TSS1500;TSS1500;TSS1500;TSS1500;TSS1500;TSS1500	X:55187043-55188050	Promoter_Associated	FAM104B;FAM104B;FAM104B;FAM104B;FAM104B;FAM104B	ENST00000478918.1;ENST00000489298.1;ENST00000358460.4;ENST00000477847.2;ENST00000472571.2;ENST00000332132.4	TSS1500;TSS1500;TSS200;TSS1500;TSS1500;TSS1500	chrX:55187185-55187955	3					Male	FEV1	CRA		CRA females: -0.0339573
cg15563467	chrX	12628484	FRMPD4	-0.0256621	0.00596191	-4.30434	1.67487e-05	0.0209933		OpenSea	Body						chrX:12628185-12628555	3					Male	FEV1	CRA		CAMP males: 0.18587685
cg20653018	chrX	134165954	FAM127A	0.0912097	0.0218428	4.17572	2.97039e-05	0.0347496	chrX:134166067-134166985	N_Shore	TSS1500	X:134165921-134166843	Promoter_Associated	FAM127A;FAM127A	ENST00000257013.7;ENST00000464369.1	TSS1500;TSS1500	chrX:134165885-134166135	3					Male	FEV1	CRA		CAMP females: -0.2234541
cg09594287	chrX	139299633		0.128876	0.0315673	4.08257	4.45395e-05	0.0488487		OpenSea				AC004070.1	ENST00000458577.1	TSS1500							Male	FEV1	CRA		VDAART males: 1.38509983
cg20262712	chrX	117120608	KLHL13	-0.105102	0.0164645	-6.38355	1.73027e-10	2.07672e-06		OpenSea	5'UTR;Body;TSS1500;Body			KLHL13;KLHL13;KLHL13;KLHL13	ENST00000539496.1;ENST00000469946.1;ENST00000371882.1;ENST00000545703.1	TSS1500;TSS1500;5'UTR;5'UTR							Male	FVC	CRA		VDAART females: -0.3701151
cg12361446	chrX	19002787	PHKA2	-0.169631	0.0267751	-6.33542	2.3669e-10	2.07672e-06	chrX:19002003-19003244	Island	TSS1500	X:19001823-19003388	Promoter_Associated	PHKA2	ENST00000379942.4	TSS200	chrX:19001760-19002990	3					Male	FVC	CRA
cg19528502	chrX	100663176	HNRNPH2	-0.100878	0.0174027	-5.79667	6.76465e-09	3.95687e-05	chrX:100662827-100663592	Island	TSS200;TSS200;TSS200	X:100662790-100663736	Promoter_Associated	HNRNPH2;HNRNPH2;GLA;GLA	ENST00000457902.1;ENST00000316594.5;ENST00000493905.1;ENST00000218516.3	TSS200;TSS200;TSS1500;TSS1500	chrX:100662865-100663230	3					Male	FVC	CRA
cg16244634	chrX	129113524		0.231566	0.0446771	5.18311	2.18219e-07	0.000957328	chrX:129113845-129118029	N_Shore									chrX:129112652-129119165	6			Male	FVC	CRA
cg01318188	chrX	123094675	STAG2	-0.13465	0.0269243	-5.00103	5.70237e-07	0.0020013	chrX:123093923-123094582	S_Shore	1stExon;TSS1500;5'UTR;TSS1500;TSS1500			RP1-315G1.3;STAG2;STAG2;STAG2;STAG2;STAG2;STAG2;STAG2;STAG2;STAG2;STAG2	ENST00000426367.1;ENST00000371160.1;ENST00000371157.3;ENST00000371145.3;ENST00000371144.3;ENST00000218089.9;ENST00000469481.1;ENST00000354548.5;ENST00000218089.9;ENST00000354548.5;ENST00000469481.1	3'UTR;TSS1500;TSS1500;TSS1500;TSS1500;1stExon;1stExon;1stExon;5'UTR;5'UTR;5'UTR	chrX:123094540-123094815	3					Male	FVC	CRA
cg07936447	chrX	149253682		0.0342555	0.00720365	4.7553	1.98148e-06	0.00513293		OpenSea				RP13-507I23.1	ENST00000449111.1	5'UTR			chrX:149252372-149253823	3			Male	FVC	CRA
cg12321798	chrX	71363939	FLJ44635	0.0641298	0.0135048	4.74867	2.04756e-06	0.00513293		OpenSea	TSS200						chrX:71363825-71364130	3					Male	FVC	CRA
cg20830094	chrX	39025237		0.0497413	0.0107508	4.62673	3.71484e-06	0.00814849	chrX:39021662-39022131	S_Shelf													Male	FVC	CRA
cg02173072	chrX	2825362	ARSD	-0.0307197	0.00690644	-4.44797	8.66849e-06	0.0169016	chrX:2825438-2825646	N_Shore	Body												Male	FVC	CRA
cg15900913	chrX	9960578		0.0940643	0.021468	4.3816	1.17809e-05	0.0194584	chrX:9960205-9960408	S_Shore							chrX:9960365-9960695	3					Male	FVC	CRA
cg27093801	chrX	77165793	ATP7A	0.124819	0.0285364	4.37403	1.21975e-05	0.0194584	chrX:77165924-77166295	N_Shore	TSS1500;TSS1500;TSS1500	X:77165791-77166779	Promoter_Associated_Cell_type_specific	ATP7A;ATP7A;ATP7A	ENST00000343912.6;ENST00000341514.6;ENST00000400860.5	TSS1500;TSS1500;TSS1500			chrX:77165442-77166680	6	chrX:77159934-77167558	6	Male	FVC	CRA
cg04751886	chrX	53220515	KDM5C	0.118411	0.0278101	4.25783	2.06421e-05	0.0301857		OpenSea	3'UTR;3'UTR			KDM5C	ENST00000452825.3	3'UTR					chrX:53217857-53221671	6	Male	FVC	CRA
cg04644844	chrX	9960096		0.0826391	0.019703	4.19423	2.73795e-05	0.0321702	chrX:9960205-9960408	N_Shore													Male	FVC	CRA
cg17877174	chrX	129473999	SLC25A14	0.0817919	0.019574	4.17859	2.93316e-05	0.0321702	chrX:129473463-129473945	S_Shore	TSS200;TSS200	X:129473352-129474426	Promoter_Associated_Cell_type_specific	SLC25A14;SLC25A14;SLC25A14;SLC25A14;SLC25A14	ENST00000339231.3;ENST00000218197.5;ENST00000467496.1;ENST00000545805.1;ENST00000543953.1	TSS1500;TSS200;TSS200;5'UTR;5'UTR	chrX:129473285-129474215	3					Male	FVC	CRA
cg15465300	chrX	106893350	PRPS1	-0.144703	0.0346767	-4.17292	3.00718e-05	0.0321702		OpenSea	3'UTR			PRPS1;PRPS1;PRPS1;PRPS1	ENST00000372428.4;ENST00000543248.1;ENST00000372418.1;ENST00000372435.4	3'UTR;3'UTR;3'UTR;3'UTR							Male	FVC	CRA
cg23663092	chrX	23686290	PRDX4	0.0968287	0.0232747	4.16026	3.17887e-05	0.0321702	chrX:23685406-23686046	S_Shore	Body	X:23685262-23686555	Promoter_Associated	PRDX4	ENST00000495599.1	5'UTR	chrX:23685780-23686315	3					Male	FVC	CRA
cg20653018	chrX	134165954	FAM127A	0.0933486	0.0224771	4.15305	3.2807e-05	0.0321702	chrX:134166067-134166985	N_Shore	TSS1500	X:134165921-134166843	Promoter_Associated	FAM127A;FAM127A	ENST00000257013.7;ENST00000464369.1	TSS1500;TSS1500	chrX:134165885-134166135	3					Male	FVC	CRA
cg14463432	chrX	136115991		-0.100913	0.0243063	-4.15172	3.29988e-05	0.0321702	chrX:136115826-136116275	Island		X:136115936-136116176	Unclassified_Cell_type_specific				chrX:136115745-136116295	3					Male	FVC	CRA
cg23508470	chrX	117864239	IL13RA1	0.115996	0.0281051	4.12721	3.67192e-05	0.0339131	chrX:117861214-117862177	S_Shelf	Body								chrX:117863951-117865155	4	chrX:117859858-117865341	6	Male	FVC	CRA
cg09246385	chrX	18724285	PPEF1	0.0837741	0.0206692	4.0531	5.05439e-05	0.0443472		OpenSea	5'UTR;5'UTR;5'UTR			PPEF1;PPEF1;PPEF1;PPEF1	ENST00000544635.1;ENST00000361511.3;ENST00000359763.6;ENST00000471570.1	TSS1500;5'UTR;5'UTR;5'UTR							Male	FVC	CRA
cg25120623	chrX	115448557		-1.89197	0.26256	-7.20585	5.76842e-13	1.01224e-08		OpenSea											chrX:115448468-115449363	3	Male	FEV1FVC	CRA
cg10053958	chrX	154194886	F8	1.73548	0.258441	6.71516	1.87854e-11	1.64823e-07		OpenSea	Body			F8	ENST00000483822.1	TSS200							Male	FEV1FVC	CRA
cg08746360	chrX	106140744		-2.21807	0.354877	-6.25027	4.09755e-10	2.3968e-06		OpenSea				AL158821.1	ENST00000358740.3	5'UTR	chrX:106140560-106140830	3					Male	FEV1FVC	CRA
cg27643842	chrX	50648382	LOC347376	1.89774	0.326281	5.81628	6.01726e-09	2.63977e-05		OpenSea	TSS200						chrX:50648345-50648595	3					Male	FEV1FVC	CRA
cg11970061	chrX	34499922		-1.04805	0.214651	-4.88259	1.04701e-06	0.0036746		OpenSea													Male	FEV1FVC	CRA
cg17203703	chrX	67718716	YIPF6	2.81782	0.633392	4.44877	8.63617e-06	0.0252579	chrX:67718427-67719071	Island	TSS200	X:67718257-67719100	Promoter_Associated_Cell_type_specific	YIPF6;YIPF6;YIPF6;YIPF6	ENST00000462683.1;ENST00000462683.1;ENST00000470730.1;ENST00000374622.2	5'UTR;1stExon;TSS200;TSS200	chrX:67718700-67719175	3					Male	FEV1FVC	CRA
cg19238394	chrX	48958236	WDR45	-2.51547	0.571643	-4.40042	1.08039e-05	0.0270839	chrX:48957764-48958595	Island	TSS200	X:48957621-48958729	Promoter_Associated	WDR45	ENST00000356463.3	TSS200	chrX:48958045-48958335	3					Male	FEV1FVC	CRA
cg14320120	chrX	48646959	GATA1	2.37654	0.553174	4.29619	1.73757e-05	0.0381136		OpenSea	5'UTR			GATA1;GATA1	ENST00000376670.3;ENST00000376665.3	5'UTR;5'UTR	chrX:48646945-48647295	3					Male	FEV1FVC	CRA
cg09694718	chrX	56755675	LINC01420	1.89281	0.445805	4.24583	2.17786e-05	0.0417121		OpenSea	TSS200			RP11-622K12.1;RP11-622K12.1;RP11-622K12.1	ENST00000374922.4;ENST00000423617.1;ENST00000451583.1	TSS200;TSS200;TSS200	chrX:56755140-56756095	3					Male	FEV1FVC	CRA
cg05699659	chrX	45600629		-0.945971	0.223837	-4.22617	2.37703e-05	0.0417121		OpenSea											chrX:45600241-45614683	6	Male	FEV1FVC	CRA
cg12591318	chrX	153641558	DNASE1L1	-3.59387	0.86939	-4.13378	3.56841e-05	0.048072	chrX:153639734-153640675	S_Shore	TSS1500;TSS1500;TSS1500;ExonBnd;ExonBnd;ExonBnd;ExonBnd;ExonBnd;ExonBnd;Body;Body;Body;Body;Body;Body			DNASE1L1;DNASE1L1;DNASE1L1;TAZ	ENST00000488225.1;ENST00000393638.1;ENST00000309585.5;ENST00000369790.4	TSS1500;TSS1500;TSS1500;ExonBnd			chrX:153639343-153642134	6	chrX:153641477-153641852	3	Male	FEV1FVC	CRA
cg15067665	chrX	153166644	AVPR2	0.783016	0.189753	4.1265	3.68325e-05	0.048072		OpenSea	TSS1500	X:153166176-153166830	Unclassified				chrX:153166320-153166990	3					Male	FEV1FVC	CRA
cg20679251	chrX	9975730		4.52524	1.09768	4.12254	3.74717e-05	0.048072		OpenSea							chrX:9975720-9975970	3					Male	FEV1FVC	CRA
cg06753248	chrX	19212958		-1.46807	0.357702	-4.10416	4.05794e-05	0.048072		OpenSea									chrX:19212169-19213696	6	chrX:19212393-19213879	6	Male	FEV1FVC	CRA
cg01119176	chrX	106764828	FRMPD3	-3.49917	0.853196	-4.10125	4.10919e-05	0.048072		OpenSea	TSS1500;Body			FRMPD3;FRMPD3-AS1	ENST00000276185.4;ENST00000415252.1	TSS1500;3'UTR							Male	FEV1FVC	CRA
cg05843631	chrX	154275146	FUNDC2	0.840651	0.20606	4.07963	4.51068e-05	0.0494709		OpenSea	Body			FUNDC2	ENST00000484175.1	5'UTR							Male	FEV1FVC	CRA
cg08746360	chrX	106140744		-0.197555	0.0235168	-8.40057	4.44303e-17	7.79663e-13		OpenSea				AL158821.1	ENST00000358740.3	5'UTR	chrX:106140560-106140830	3					Male	FEF2575	CRA
cg25120623	chrX	115448557		-0.173329	0.0273483	-6.33783	2.33031e-10	2.04461e-06		OpenSea											chrX:115448468-115449363	3	Male	FEF2575	CRA
cg05843631	chrX	154275146	FUNDC2	0.106947	0.017252	6.19911	5.67816e-10	3.32134e-06		OpenSea	Body			FUNDC2	ENST00000484175.1	5'UTR							Male	FEF2575	CRA
cg15738293	chrX	153074409	PDZD4	-0.132369	0.0218641	-6.05417	1.41148e-09	6.19215e-06	chrX:153072554-153072795	S_Shore	Body;Body;Body;5'UTR;5'UTR;5'UTR			PDZD4;PDZD4;PDZD4	ENST00000537633.1;ENST00000475140.1;ENST00000393758.2	TSS1500;3'UTR;5'UTR			chrX:153066853-153074779	6			Male	FEF2575	CRA
cg16360370	chrX	70363992	NLGN3	-0.114229	0.0195683	-5.83743	5.30125e-09	1.86053e-05		OpenSea	TSS1500;TSS1500;TSS1500			NLGN3;NLGN3;NLGN3;NLGN3	ENST00000536169.1;ENST00000542063.1;ENST00000374051.3;ENST00000358741.3	TSS1500;TSS1500;TSS1500;TSS1500	chrX:70363420-70364035	3					Male	FEF2575	CRA
cg05699659	chrX	45600629		-0.091735	0.0172205	-5.32709	9.97977e-08	0.000291875		OpenSea											chrX:45600241-45614683	6	Male	FEF2575	CRA
cg18532211	chrX	102893299		0.0783366	0.0170862	4.58478	4.54474e-06	0.011393		OpenSea									chrX:102892561-102894188	6			Male	FEF2575	CRA
cg19238394	chrX	48958236	WDR45	-0.212264	0.0472068	-4.49647	6.90902e-06	0.0141991	chrX:48957764-48958595	Island	TSS200	X:48957621-48958729	Promoter_Associated	WDR45	ENST00000356463.3	TSS200	chrX:48958045-48958335	3					Male	FEF2575	CRA
cg10053958	chrX	154194886	F8	0.080592	0.0179682	4.48526	7.28244e-06	0.0141991		OpenSea	Body			F8	ENST00000483822.1	TSS200							Male	FEF2575	CRA
cg19227561	chrX	48915352	CCDC120	-0.174607	0.0392406	-4.44964	8.60135e-06	0.0150936	chrX:48910926-48911514	S_Shelf	TSS1500;TSS1500;TSS1500;TSS1500			CCDC120;CCDC120	ENST00000376396.3;ENST00000422185.2	TSS1500;TSS1500			chrX:48915177-48915413	4			Male	FEF2575	CRA
cg06753248	chrX	19212958		-0.135648	0.0308227	-4.40091	1.07798e-05	0.0171967		OpenSea									chrX:19212169-19213696	6	chrX:19212393-19213879	6	Male	FEF2575	CRA
cg03944641	chrX	19632910	SH3KBP1	-0.0559351	0.0128924	-4.33861	1.43388e-05	0.0209681		OpenSea	Body;Body;Body			SH3KBP1;SH3KBP1	ENST00000397804.1;ENST00000477102.1	3'UTR;3'UTR					chrX:19630917-19633157	5	Male	FEF2575	CRA
cg08491314	chrX	124336782		-0.17189	0.0403485	-4.26013	2.04304e-05	0.0265267	chrX:124336770-124336991	Island							chrX:124336320-124336890	3					Male	FEF2575	CRA
cg22502059	chrX	149736852	MTM1	-0.164561	0.0386997	-4.25225	2.11633e-05	0.0265267	chrX:149736720-149737756	Island	TSS200	X:149736302-149737928	Promoter_Associated	MTM1;MTM1;MTM1;MTM1	ENST00000370396.2;ENST00000542741.1;ENST00000306167.7;ENST00000413012.2	TSS1500;TSS1500;TSS1500;TSS1500	chrX:149736760-149737095	3					Male	FEF2575	CRA
cg08757314	chrX	52005211		0.340168	0.0827214	4.11221	3.91883e-05	0.0458451	chrX:52004915-52005456	Island		X:52004416-52005654	Promoter_Associated				chrX:52005165-52005395	3					Male	FEF2575	CRA
cg19493242	chrX	66765122	AR	-0.135503	0.0331709	-4.08501	4.40756e-05	0.045935	chrX:66766037-66766279	N_Shore	1stExon			AR;AR;AR;AR;AR;AR;AR	ENST00000396044.3;ENST00000538891.1;ENST00000544984.1;ENST00000544984.1;ENST00000374690.3;ENST00000513847.1;ENST00000513847.1	1stExon;1stExon;5'UTR;1stExon;1stExon;1stExon;5'UTR	chrX:66764865-66765695	3					Male	FEF2575	CRA
cg20262712	chrX	117120608	KLHL13	-0.21431	0.0525173	-4.08075	4.48911e-05	0.045935		OpenSea	5'UTR;Body;TSS1500;Body			KLHL13;KLHL13;KLHL13;KLHL13	ENST00000539496.1;ENST00000469946.1;ENST00000371882.1;ENST00000545703.1	TSS1500;TSS1500;5'UTR;5'UTR							Male	FEF2575	CRA
cg25026615	chrX	9431570	TBL1X	0.282487	0.0696017	4.05863	4.93625e-05	0.045935	chrX:9432830-9434520	N_Shore	5'UTR;5'UTR;5'UTR			TBL1X;TBL1X;TBL1X;TBL1X;TBL1X	ENST00000217964.7;ENST00000407597.2;ENST00000424279.1;ENST00000536365.1;ENST00000380961.1	TSS1500;5'UTR;5'UTR;5'UTR;5'UTR	chrX:9431400-9431730	3					Male	FEF2575	CRA
cg23987156	chrX	102156022		0.152689	0.0376372	4.05686	4.97359e-05	0.045935		OpenSea				LL0XNC01-237H1.2	ENST00000426528.1	5'UTR					chrX:102154673-102156165	6	Male	FEF2575	CRA
cg06566473	chrX	20140844		-0.0555581	0.0138041	-4.02475	5.70348e-05	0.0483883		OpenSea											chrX:20137392-20144108	6	Male	FEF2575	CRA
cg02392508	chrX	52961668		0.24267	0.0603478	4.02118	5.79071e-05	0.0483883	chrX:52963993-52964738	N_Shelf													Male	FEF2575	CRA
cg08746360	chrX	106140744		-0.105727	0.0109442	-9.66051	4.43659e-22	7.78534e-18		OpenSea				AL158821.1	ENST00000358740.3	5'UTR	chrX:106140560-106140830	3					Male	FEF2575FVC	CRA
cg25120623	chrX	115448557		-0.0953737	0.0114779	-8.30933	9.62404e-17	8.44413e-13		OpenSea											chrX:115448468-115449363	3	Male	FEF2575FVC	CRA
cg10053958	chrX	154194886	F8	0.0522418	0.00847385	6.16506	7.04579e-10	4.12132e-06		OpenSea	Body			F8	ENST00000483822.1	TSS200							Male	FEF2575FVC	CRA
cg11970061	chrX	34499922		-0.0440047	0.00757608	-5.80838	6.30813e-09	2.76737e-05		OpenSea													Male	FEF2575FVC	CRA
cg05843631	chrX	154275146	FUNDC2	0.0438933	0.00800975	5.47998	4.25365e-08	0.000149286		OpenSea	Body			FUNDC2	ENST00000484175.1	5'UTR							Male	FEF2575FVC	CRA
cg01114504	chrX	55115413	PAGE2	-0.105279	0.0207283	-5.07898	3.79458e-07	0.00110931		OpenSea	TSS200			PAGE2;PAGE2	ENST00000374968.4;ENST00000374965.1	TSS200;TSS200							Male	FEF2575FVC	CRA
cg15738293	chrX	153074409	PDZD4	-0.0483887	0.0095825	-5.0497	4.42511e-07	0.00110931	chrX:153072554-153072795	S_Shore	Body;Body;Body;5'UTR;5'UTR;5'UTR			PDZD4;PDZD4;PDZD4	ENST00000537633.1;ENST00000475140.1;ENST00000393758.2	TSS1500;3'UTR;5'UTR			chrX:153066853-153074779	6			Male	FEF2575FVC	CRA
cg16360370	chrX	70363992	NLGN3	-0.0429011	0.0088681	-4.83769	1.31359e-06	0.00288135		OpenSea	TSS1500;TSS1500;TSS1500			NLGN3;NLGN3;NLGN3;NLGN3	ENST00000536169.1;ENST00000542063.1;ENST00000374051.3;ENST00000358741.3	TSS1500;TSS1500;TSS1500;TSS1500	chrX:70363420-70364035	3					Male	FEF2575FVC	CRA
cg06753248	chrX	19212958		-0.0609549	0.0133388	-4.56976	4.88286e-06	0.0095205		OpenSea									chrX:19212169-19213696	6	chrX:19212393-19213879	6	Male	FEF2575FVC	CRA
cg19238394	chrX	48958236	WDR45	-0.0837339	0.0189219	-4.42523	9.634e-06	0.0169057	chrX:48957764-48958595	Island	TSS200	X:48957621-48958729	Promoter_Associated	WDR45	ENST00000356463.3	TSS200	chrX:48958045-48958335	3					Male	FEF2575FVC	CRA
cg27643842	chrX	50648382	LOC347376	0.0458618	0.0104232	4.39998	1.08259e-05	0.0172703		OpenSea	TSS200						chrX:50648345-50648595	3					Male	FEF2575FVC	CRA
cg06617418	chrX	109662113	AMMECR1	-0.0311656	0.00738836	-4.2182	2.46262e-05	0.0339508		OpenSea	5'UTR;TSS200	X:109661337-109662286	Unclassified_Cell_type_specific	RGAG1;AMMECR1	ENST00000465301.2;ENST00000372057.1	TSS200;5'UTR	chrX:109662060-109662470	3					Male	FEF2575FVC	CRA
cg19227561	chrX	48915352	CCDC120	-0.0840025	0.0199368	-4.21344	2.51516e-05	0.0339508	chrX:48910926-48911514	S_Shelf	TSS1500;TSS1500;TSS1500;TSS1500			CCDC120;CCDC120	ENST00000376396.3;ENST00000422185.2	TSS1500;TSS1500			chrX:48915177-48915413	4			Male	FEF2575FVC	CRA
cg08491314	chrX	124336782		-0.072309	0.0172813	-4.18424	2.86128e-05	0.0358641	chrX:124336770-124336991	Island							chrX:124336320-124336890	3					Male	FEF2575FVC	CRA
cg26689777	chrX	54074744		0.0583298	0.0113619	5.1338	2.83948e-07	0.00499322	chrX:54070312-54071311	S_Shelf													Female	FEV1	CRA
cg25158266	chrX	101854056	ARMCX5	-0.147156	0.030892	-4.76359	1.90183e-06	0.0167219	chrX:101854275-101854527	N_Shore	TSS1500;TSS200;TSS1500;TSS200;TSS1500;TSS200			ARMCX5;ARMCX5;ARMCX5	ENST00000536530.1;ENST00000476910.1;ENST00000541409.1	TSS1500;TSS1500;TSS200	chrX:101853945-101854755	3					Female	FEV1	CRA
cg08969832	chrX	19830114	SH3KBP1	0.363152	0.0681078	5.33202	9.7125e-08	0.00170794		OpenSea	Body			SH3KBP1	ENST00000379702.2	5'UTR	chrX:19829925-19830630	3					Female	FVC	CRA
cg01724210	chrX	9003645	FAM9B	-0.12713	0.0191686	-6.6322	3.30728e-11	5.81584e-07		OpenSea	TSS1500			FAM9B	ENST00000327220.5	TSS1500							Female	FEF2575	CRA
cg16794595	chrX	112121593		-0.0920343	0.0200413	-4.59224	4.38524e-06	0.0385572		OpenSea									chrX:112120724-112121729	6			Female	FEF2575	CRA
cg26689777	chrX	54074744		0.103289	0.02308	4.47525	7.6321e-06	0.0447369	chrX:54070312-54071311	S_Shelf													Female	FEF2575	CRA
cg02051096	chrX	80066337	BRWD3	-0.16621	0.035179	-4.72468	2.30477e-06	0.0405293	chrX:80064923-80065136	S_Shore	TSS1500			BRWD3	ENST00000373275.4	TSS1500	chrX:80065985-80066395	3					Female	FEF2575FVC	CRA
cg04517594	chrX	7919598		-0.148499	0.0331481	-4.47985	7.4694e-06	0.0432813		OpenSea									chrX:7918649-7919842	6			Female	FEF2575FVC	CRA
cg01724210	chrX	9003645	FAM9B	-0.0362211	0.00812356	-4.45878	8.24291e-06	0.0432813		OpenSea	TSS1500			FAM9B	ENST00000327220.5	TSS1500							Female	FEF2575FVC	CRA
cg03808642	chrX	43808310	NDP	-0.147093	0.0332749	-4.42055	9.84505e-06	0.0432813		OpenSea	3'UTR			NDP-AS1;NDP	ENST00000435093.1;ENST00000378062.5	TSS1500;3'UTR							Female	FEF2575FVC	CRA
cg24765005	chrX	102565608	BEX2	0.257921	0.0456458	5.65048	1.59997e-08	0.000123796	chrX:102565314-102566034	Island	1stExon;5'UTR;5'UTR;5'UTR;5'UTR;1stExon	X:102565226-102566593	Unclassified_Cell_type_specific	BEX2;BEX2;BEX2;BEX2	ENST00000372674.1;ENST00000372677.3;ENST00000536889.1;ENST00000536889.1	5'UTR;5'UTR;1stExon;5'UTR	chrX:102565580-102565750	3					Male	FEV1	CAMP
cg16281009	chrX	53269443	IQSEC2	0.0843366	0.0150435	5.60618	2.06843e-08	0.000123796		OpenSea	Body;Body												Male	FEV1	CAMP
cg04665498	chrX	100427162		0.172079	0.0308832	5.57193	2.51926e-08	0.000123796		OpenSea							chrX:100426900-100427190	3					Male	FEV1	CAMP
cg00975326	chrX	19989847	CXorf23	0.170106	0.0306558	5.54891	2.87464e-08	0.000123796		OpenSea	TSS1500			CXorf23;CXorf23	ENST00000356980.3;ENST00000379687.3	TSS1500;TSS1500							Male	FEV1	CAMP
cg21985559	chrX	14048248	GEMIN8	0.219625	0.0408741	5.37322	7.73439e-08	0.000266465	chrX:14047743-14048309	Island	TSS1500;TSS1500;TSS1500			GEMIN8;GEMIN8	ENST00000380523.4;ENST00000398355.3	TSS1500;TSS1500			chrX:14045686-14048703	6	chrX:14043934-14049441	6	Male	FEV1	CAMP
cg02115515	chrX	152086456	ZNF185	-0.171288	0.036029	-4.75417	1.99264e-06	0.00491283		OpenSea	5'UTR;1stExon;Body;Body;Body;Body;Body;Body			ZNF185;ZNF185;ZNF185;ZNF185	ENST00000433245.2;ENST00000370270.1;ENST00000318529.8;ENST00000318529.8	5'UTR;TSS1500;5'UTR;1stExon	chrX:152086305-152086555	3					Male	FEV1	CAMP
cg18167461	chrX	131180752	STK26	0.104557	0.0219944	4.75379	1.99639e-06	0.00491283		OpenSea	Body;Body;Body										chrX:131178937-131181138	6	Male	FEV1	CAMP
cg03394765	chrX	74556558		0.0915053	0.0202916	4.50952	6.49753e-06	0.0139908		OpenSea							chrX:74556485-74556855	3					Male	FEV1	CAMP
cg00966524	chrX	135631856	VGLL1	-0.0602054	0.0135633	-4.43886	9.0438e-06	0.0173098		OpenSea	Body;TSS1500			VGLL1;MIR934	ENST00000470358.1;ENST00000401241.1	TSS1500;TSS1500							Male	FEV1	CAMP
cg27049053	chrX	151142517	GABRE	-0.141173	0.0322626	-4.37575	1.21015e-05	0.020846	chrX:151142680-151143555	N_Shore	Body			GABRE	ENST00000393914.3	5'UTR	chrX:151141545-151143495	3					Male	FEV1	CAMP
cg04763286	chrX	128812388		0.17064	0.0396308	4.30573	1.66436e-05	0.0260639	chrX:128812232-128812519	Island		X:128811841-128812973	Unclassified_Cell_type_specific				chrX:128811745-128812555	3					Male	FEV1	CAMP
cg10685452	chrX	32174572	DMD	0.145412	0.0345333	4.21079	2.5448e-05	0.0341033		OpenSea	TSS1500;TSS1500;TSS1500;TSS1500;TSS1500;Body;Body;Body;Body;Body;Body			DMD	ENST00000378707.3	TSS1500							Male	FEV1	CAMP
cg00192980	chrX	77394971	TAF9B	0.185605	0.0441052	4.20824	2.57368e-05	0.0341033	chrX:77394831-77395292	Island	Body	X:77394876-77395390	Promoter_Associated_Cell_type_specific				chrX:77394400-77395295	3					Male	FEV1	CAMP
cg05222959	chrX	153665103	GDI1	0.162106	0.0277681	5.83784	5.28805e-09	9.10919e-05	chrX:153664761-153666065	Island	TSS200			GDI1;GDI1	ENST00000369741.5;ENST00000447750.2	TSS1500;TSS200	chrX:153664865-153667195	3					Male	FVC	CAMP
cg13524834	chrX	51545659	MAGED1	0.236761	0.0513939	4.60679	4.08923e-06	0.0250748		OpenSea	TSS1500			MAGED1	ENST00000375772.3	TSS1500					chrX:51545559-51547424	6	Male	FVC	CAMP
cg11304846	chrX	129189315	BCORL1	0.132005	0.0290657	4.54162	5.58245e-06	0.0250748		OpenSea	Body	X:129189199-129189948	Unclassified_Cell_type_specific				chrX:129189085-129189375	3					Male	FVC	CAMP
cg12427017	chrX	32174226	DMD	0.148279	0.0328564	4.51294	6.39355e-06	0.0250748		OpenSea	TSS1500;Body;Body;TSS1500;TSS1500;Body;Body;TSS1500;TSS1500;Body;Body;Body			DMD	ENST00000378707.3	TSS1500							Male	FVC	CAMP
cg14559514	chrX	9803020	SHROOM2	-0.0869455	0.0193842	-4.48539	7.27817e-06	0.0250748		OpenSea	Body						chrX:9802945-9803510	3					Male	FVC	CAMP
cg19227561	chrX	48915352	CCDC120	0.125507	0.0283655	4.42464	9.66026e-06	0.0277346	chrX:48910926-48911514	S_Shelf	TSS1500;TSS1500;TSS1500;TSS1500			CCDC120;CCDC120	ENST00000376396.3;ENST00000422185.2	TSS1500;TSS1500			chrX:48915177-48915413	4			Male	FVC	CAMP
cg25351111	chrX	53366090		0.153456	0.0359964	4.2631	2.01612e-05	0.0439042		OpenSea									chrX:53366000-53366419	4			Male	FVC	CAMP
cg20502006	chrX	152082354	ZNF185	-0.161194	0.0378339	-4.26058	2.03897e-05	0.0439042		OpenSea	TSS1500			ZNF185;ZNF185	ENST00000433245.2;ENST00000370268.4	TSS1500;TSS1500			chrX:152080253-152082406	6			Male	FVC	CAMP
cg09735228	chrX	153077612	PDZD4	-1.53459	0.275547	-5.56925	2.55834e-08	0.000439632		OpenSea	Body;Body;Body;5'UTR;5'UTR;5'UTR			PDZD4;PDZD4	ENST00000475140.1;ENST00000393758.2	3'UTR;5'UTR			chrX:153077011-153079423	6			Male	FEV1FVC	CAMP
cg02758183	chrX	15376140	FIGF	6.65678	1.22196	5.44764	5.10429e-08	0.000439632		OpenSea	Body			FIGF	ENST00000297904.3	ExonBnd							Male	FEV1FVC	CAMP
cg05045028	chrX	129299924	AIFM1	3.70877	0.714263	5.19244	2.07559e-07	0.0011918	chrX:129299432-129300105	Island	TSS200;TSS200;TSS200;TSS200	X:129299402-129300388	Promoter_Associated	AIFM1;AIFM1;AIFM1;AIFM1	ENST00000535724.1;ENST00000319908.3;ENST00000346424.2;ENST00000287295.3	TSS1500;TSS200;TSS1500;TSS200	chrX:129299665-129300010	3					Male	FEV1FVC	CAMP
cg08318837	chrX	48827880	KCND1	2.38085	0.484684	4.91217	9.00756e-07	0.00387911	chrX:48825776-48826593	S_Shore	1stExon;5'UTR			KCND1;KCND1	ENST00000218176.3;ENST00000218176.3	1stExon;5'UTR	chrX:48827720-48829075	3					Male	FEV1FVC	CAMP
cg05946498	chrX	3525876	PRKX	-1.33211	0.280337	-4.75183	2.0158e-06	0.00694484		OpenSea	3'UTR			U6;PRKX	ENST00000384602.1;ENST00000262848.5	TSS1500;3'UTR							Male	FEV1FVC	CAMP
cg02758183	chrX	15376140	FIGF	0.514221	0.0916202	5.61253	1.99392e-08	0.000343493		OpenSea	Body			FIGF	ENST00000297904.3	ExonBnd							Male	FEF2575	CAMP
cg24765005	chrX	102565608	BEX2	0.484759	0.10024	4.836	1.32479e-06	0.0087649	chrX:102565314-102566034	Island	1stExon;5'UTR;5'UTR;5'UTR;5'UTR;1stExon	X:102565226-102566593	Unclassified_Cell_type_specific	BEX2;BEX2;BEX2;BEX2	ENST00000372674.1;ENST00000372677.3;ENST00000536889.1;ENST00000536889.1	5'UTR;5'UTR;1stExon;5'UTR	chrX:102565580-102565750	3					Male	FEF2575	CAMP
cg09735228	chrX	153077612	PDZD4	-0.199506	0.0419079	-4.7606	1.9302e-06	0.0087649		OpenSea	Body;Body;Body;5'UTR;5'UTR;5'UTR			PDZD4;PDZD4	ENST00000475140.1;ENST00000393758.2	3'UTR;5'UTR			chrX:153077011-153079423	6			Male	FEF2575	CAMP
cg16990297	chrX	152689180		-0.528679	0.111303	-4.7499	2.03515e-06	0.0087649	chrX:152686121-152687199	S_Shore				U82695.10	ENST00000569962.1	TSS200			chrX:152681068-152690058	6			Male	FEF2575	CAMP
cg25645748	chrX	119029933	AKAP14	0.254324	0.058937	4.31518	1.59471e-05	0.0389199		OpenSea	TSS200;TSS200;TSS200			AKAP14;AKAP14;AKAP14;AKAP14	ENST00000371423.2;ENST00000371423.2;ENST00000371422.1;ENST00000394594.2	1stExon;5'UTR;TSS1500;TSS200	chrX:119029785-119030375	3					Male	FEF2575	CAMP
cg11036290	chrX	68060375	EFNB1	-0.329466	0.0764496	-4.30959	1.63556e-05	0.0389199	chrX:68060178-68060558	Island	Body						chrX:68059985-68060535	3					Male	FEF2575	CAMP
cg00966524	chrX	135631856	VGLL1	-0.114296	0.0266055	-4.29595	1.73945e-05	0.0389199		OpenSea	Body;TSS1500			VGLL1;MIR934	ENST00000470358.1;ENST00000401241.1	TSS1500;TSS1500							Male	FEF2575	CAMP
cg22334594	chrX	50557709	SHROOM4	-0.58609	0.138217	-4.24037	2.23153e-05	0.0389199	chrX:50556224-50557179	S_Shore	TSS1500;TSS1500			SHROOM4;SHROOM4	ENST00000376020.2;ENST00000289292.7	TSS1500;TSS1500			chrX:50555949-50558470	6			Male	FEF2575	CAMP
cg00975326	chrX	19989847	CXorf23	0.267285	0.0632179	4.228	2.35779e-05	0.0389199		OpenSea	TSS1500			CXorf23;CXorf23	ENST00000356980.3;ENST00000379687.3	TSS1500;TSS1500							Male	FEF2575	CAMP
cg02115515	chrX	152086456	ZNF185	-0.301597	0.0716163	-4.21129	2.53916e-05	0.0389199		OpenSea	5'UTR;1stExon;Body;Body;Body;Body;Body;Body			ZNF185;ZNF185;ZNF185;ZNF185	ENST00000433245.2;ENST00000370270.1;ENST00000318529.8;ENST00000318529.8	5'UTR;TSS1500;5'UTR;1stExon	chrX:152086305-152086555	3					Male	FEF2575	CAMP
cg16737869	chrX	154007585	MPP1	0.372679	0.0887909	4.19727	2.70154e-05	0.0389199		OpenSea	Body;Body;Body;Body						chrX:154007485-154007895	3					Male	FEF2575	CAMP
cg00772197	chrX	152688123		-0.320284	0.0763223	-4.19647	2.71109e-05	0.0389199	chrX:152686121-152687199	S_Shore				U82695.10	ENST00000569962.1	TSS1500	chrX:152687885-152688215	3					Male	FEF2575	CAMP
cg09735228	chrX	153077612	PDZD4	-0.0560149	0.00778265	-7.19741	6.13679e-13	1.05719e-08		OpenSea	Body;Body;Body;5'UTR;5'UTR;5'UTR			PDZD4;PDZD4	ENST00000475140.1;ENST00000393758.2	3'UTR;5'UTR			chrX:153077011-153079423	6			Male	FEF2575FVC	CAMP
cg02758183	chrX	15376140	FIGF	0.163545	0.027396	5.96967	2.3773e-09	2.04769e-05		OpenSea	Body			FIGF	ENST00000297904.3	ExonBnd							Male	FEF2575FVC	CAMP
cg05045028	chrX	129299924	AIFM1	0.0980607	0.0209784	4.67437	2.94857e-06	0.0134589	chrX:129299432-129300105	Island	TSS200;TSS200;TSS200;TSS200	X:129299402-129300388	Promoter_Associated	AIFM1;AIFM1;AIFM1;AIFM1	ENST00000535724.1;ENST00000319908.3;ENST00000346424.2;ENST00000287295.3	TSS1500;TSS200;TSS1500;TSS200	chrX:129299665-129300010	3					Male	FEF2575FVC	CAMP
cg08318837	chrX	48827880	KCND1	0.0600503	0.0128796	4.66242	3.12508e-06	0.0134589	chrX:48825776-48826593	S_Shore	1stExon;5'UTR			KCND1;KCND1	ENST00000218176.3;ENST00000218176.3	1stExon;5'UTR	chrX:48827720-48829075	3					Male	FEF2575FVC	CAMP
cg05946498	chrX	3525876	PRKX	-0.0446298	0.00991064	-4.50322	6.69324e-06	0.0230609		OpenSea	3'UTR			U6;PRKX	ENST00000384602.1;ENST00000262848.5	TSS1500;3'UTR							Male	FEF2575FVC	CAMP
cg05705520	chrX	48635764		0.0824466	0.0184972	4.45725	8.30171e-06	0.0231156		OpenSea				U6	ENST00000384637.1	TSS1500	chrX:48635545-48635855	3					Male	FEF2575FVC	CAMP
cg08622041	chrX	48644252	GATA1	0.10963	0.0247604	4.42764	9.52708e-06	0.0231156		OpenSea	TSS1500			GATA1;GATA1	ENST00000376670.3;ENST00000376665.3	TSS1500;TSS1500	chrX:48643985-48644530	3					Male	FEF2575FVC	CAMP
cg10996743	chrX	107279313		0.120548	0.0275243	4.37969	1.1885e-05	0.0231156		OpenSea											chrX:107279009-107280400	6	Male	FEF2575FVC	CAMP
cg16737869	chrX	154007585	MPP1	0.113777	0.0259989	4.3762	1.20764e-05	0.0231156		OpenSea	Body;Body;Body;Body						chrX:154007485-154007895	3					Male	FEF2575FVC	CAMP
cg04334684	chrX	153657362	ATP6AP1	0.0633747	0.014676	4.31825	1.5727e-05	0.0270929	chrX:153656733-153657363	Island	Body	X:153656668-153657524	Promoter_Associated	ATP6AP1	ENST00000445849.3	5'UTR	chrX:153657185-153657610	3					Male	FEF2575FVC	CAMP
cg18426655	chrX	14891118	FANCB	0.0707504	0.0165582	4.27283	1.93007e-05	0.0302266	chrX:14890991-14891734	Island	1stExon;TSS1500;5'UTR;5'UTR;1stExon	X:14890952-14892003	Promoter_Associated	FANCB;FANCB;MOSPD2;MOSPD2;FANCB;FANCB	ENST00000398334.1;ENST00000324138.3;ENST00000380492.3;ENST00000482354.1;ENST00000398334.1;ENST00000324138.3	5'UTR;5'UTR;TSS1500;TSS1500;1stExon;1stExon			chrX:14890483-14892389	6	chrX:14890335-14892569	6	Male	FEF2575FVC	CAMP
cg17157129	chrX	106362429	RBM41	-0.0383779	0.00917633	-4.18228	2.88606e-05	0.0393689	chrX:106361519-106361900	S_Shore	TSS1500;TSS1500	X:106361844-106362572	Promoter_Associated_Cell_type_specific	RBM41;RBM41;RBM41	ENST00000372487.1;ENST00000372479.3;ENST00000203616.8	TSS1500;TSS1500;TSS1500			chrX:106361212-106362937	6	chrX:106361222-106362892	6	Male	FEF2575FVC	CAMP
cg12755246	chrX	117973480		0.0615164	0.0147349	4.17487	2.98153e-05	0.0393689	chrX:117973316-117973706	Island		X:117973079-117974028	Unclassified	RP4-562J12.2	ENST00000412422.1	TSS200	chrX:117973240-117973795	3					Male	FEF2575FVC	CAMP
cg22334594	chrX	50557709	SHROOM4	-0.170411	0.0410904	-4.14723	3.36529e-05	0.0393689	chrX:50556224-50557179	S_Shore	TSS1500;TSS1500			SHROOM4;SHROOM4	ENST00000376020.2;ENST00000289292.7	TSS1500;TSS1500			chrX:50555949-50558470	6			Male	FEF2575FVC	CAMP
cg08905118	chrX	46696426	RP2	0.0847492	0.020456	4.143	3.42796e-05	0.0393689	chrX:46696141-46697075	Island	1stExon;5'UTR	X:46695962-46697271	Promoter_Associated	RP2;RP2	ENST00000218340.3;ENST00000218340.3	5'UTR;1stExon	chrX:46696105-46696675	3					Male	FEF2575FVC	CAMP
cg01062269	chrX	100603843	TIMM8A	0.0620508	0.0150319	4.12796	3.66e-05	0.0394068	chrX:100603622-100603950	Island	TSS200;1stExon;5'UTR	X:100602908-100604594	Promoter_Associated	TIMM8A;TIMM8A;TIMM8A	ENST00000372902.3;ENST00000372902.3;ENST00000480575.1	1stExon;5'UTR;TSS200	chrX:100602300-100604175	3					Male	FEF2575FVC	CAMP
cg26351354	chrX	53283877	IQSEC2	-0.0586125	0.0142529	-4.11233	3.91693e-05	0.0396923	chrX:53283829-53284038	Island	Body;Body										chrX:53283568-53286848	6	Male	FEF2575FVC	CAMP
cg11036290	chrX	68060375	EFNB1	-0.092594	0.0227772	-4.06521	4.79887e-05	0.0427167	chrX:68060178-68060558	Island	Body						chrX:68059985-68060535	3					Male	FEF2575FVC	CAMP
cg22976632	chrX	53025900	FAM156A	0.0881847	0.0217005	4.06371	4.82992e-05	0.0427167	chrX:53024599-53024966	S_Shore	TSS1500;TSS1500;TSS1500;TSS1500;TSS1500;TSS1500;TSS1500;TSS1500;TSS1500			FAM156A;FAM156A	ENST00000414076.2;ENST00000512364.1	TSS1500;TSS1500							Male	FEF2575FVC	CAMP
cg07210774	chrX	119764206	C1GALT1C1	-0.0210485	0.00521412	-4.03684	5.41768e-05	0.0427167	chrX:119763737-119764230	Island	TSS1500;TSS1500	X:119763366-119764558	Promoter_Associated	C1GALT1C1;C1GALT1C1	ENST00000371313.2;ENST00000304661.5	TSS1500;TSS1500	chrX:119763545-119764215	3					Male	FEF2575FVC	CAMP
cg12393402	chrX	19725587	SH3KBP1	0.0814068	0.0201804	4.03396	5.48444e-05	0.0427167		OpenSea	Body;Body			SH3KBP1	ENST00000397804.1	TSS1500							Male	FEF2575FVC	CAMP
cg15672928	chrX	109280503	TMEM164	0.0737666	0.0183439	4.02132	5.7872e-05	0.0427167		OpenSea	5'UTR;Body			TMEM164	ENST00000372072.3	5'UTR			chrX:109280466-109280800	3	chrX:109279205-109280788	6	Male	FEF2575FVC	CAMP
cg20879096	chrX	23352355	PTCHD1	-0.0497641	0.0123875	-4.0173	5.88695e-05	0.0427167	chrX:23351142-23353639	Island	TSS1500			PTCHD1;PTCHD1	ENST00000379361.4;ENST00000379361.4	5'UTR;1stExon	chrX:23352005-23352575	3					Male	FEF2575FVC	CAMP
cg16990297	chrX	152689180		-0.142616	0.0355232	-4.01474	5.95112e-05	0.0427167	chrX:152686121-152687199	S_Shore				U82695.10	ENST00000569962.1	TSS200			chrX:152681068-152690058	6			Male	FEF2575FVC	CAMP
cg09535637	chrX	45639447		0.0678844	0.0169934	3.99475	6.47617e-05	0.0433252		OpenSea											chrX:45635944-45642129	6	Male	FEF2575FVC	CAMP
cg18015266	chrX	48644759	GATA1	0.0752348	0.0188442	3.99247	6.53889e-05	0.0433252		OpenSea	TSS1500			GATA1;GATA1	ENST00000376670.3;ENST00000376665.3	TSS1500;TSS1500			chrX:48643517-48645136	6	chrX:48643146-48647653	6	Male	FEF2575FVC	CAMP
cg23007994	chrX	109471869	AMMECR1	0.0880233	0.0221025	3.9825	6.81951e-05	0.043511		OpenSea	Body;Body;Body						chrX:109471720-109471970	3					Male	FEF2575FVC	CAMP
cg17041400	chrX	40506821	CXorf38	0.0448005	0.0113643	3.9422	8.07384e-05	0.0496743	chrX:40506176-40506982	Island	TSS200	X:40506055-40507527	Promoter_Associated	CXorf38;CXorf38;CXorf38;CXorf38;CXorf38	ENST00000378421.1;ENST00000440784.2;ENST00000327877.5;ENST00000378426.1;ENST00000378418.2	TSS200;TSS200;TSS200;TSS200;TSS200	chrX:40506720-40507050	3					Male	FEF2575FVC	CAMP
cg25874079	chrX	73834484	RLIM	-0.0925447	0.0178202	-5.19323	2.06674e-07	0.00357092	chrX:73833999-73834597	Island	TSS200;TSS200	X:73833834-73834919	Promoter_Associated	RLIM	ENST00000332687.6	TSS200	chrX:73834365-73834815	3					Female	FEV1	CAMP
cg20244073	chrX	10851627	MID1	-6.20437	1.37629	-4.50803	6.54329e-06	0.0312946		OpenSea	5'UTR			MID1;MID1	ENST00000380785.1;ENST00000380787.1	5'UTR;5'UTR	chrX:10851560-10851975	3					Female	FEV1FVC	CAMP
cg06539694	chrX	68348545		-8.62956	1.91508	-4.50611	6.60284e-06	0.0312946	chrX:68348399-68348775	Island		X:68348418-68348565	Unclassified_Cell_type_specific				chrX:68348325-68348810	3					Female	FEV1FVC	CAMP
cg04446986	chrX	152070935		4.61566	1.02669	4.49569	6.93459e-06	0.0312946		OpenSea							chrX:152070545-152071115	3					Female	FEV1FVC	CAMP
cg12720772	chrX	5961169	NLGN4X	3.1984	0.715607	4.46949	7.84061e-06	0.0312946		OpenSea	Body;Body												Female	FEV1FVC	CAMP
cg26600878	chrX	72348195	NAP1L6	-2.61463	0.589071	-4.43856	9.05621e-06	0.0312946		OpenSea	TSS1500			NAP1L6	ENST00000373518.1	TSS1500					chrX:72347237-72348213	6	Female	FEV1FVC	CAMP
cg25914109	chrX	153050270	SRPK3	9.36592	2.16545	4.32516	1.52425e-05	0.0396927	chrX:153046341-153046768	S_Shelf	Body;Body;Body								chrX:153028202-153054697	6	chrX:153049229-153050656	4	Female	FEV1FVC	CAMP
cg20070457	chrX	149000406	LINC00850	5.09304	1.18077	4.31333	1.60811e-05	0.0396927		OpenSea	Body								chrX:149000113-149001170	6			Female	FEV1FVC	CAMP
cg25120623	chrX	115448557		-1.20499	0.286002	-4.21324	2.5173e-05	0.0464194		OpenSea											chrX:115448468-115449363	3	Female	FEV1FVC	CAMP
cg01353347	chrX	153285158	IRAK1	-5.78308	1.37587	-4.20323	2.63131e-05	0.0464194	chrX:153284685-153285655	Island	1stExon;1stExon;1stExon	X:153284526-153285979	Promoter_Associated	IRAK1;IRAK1;IRAK1;IRAK1;IRAK1	ENST00000477274.1;ENST00000393682.1;ENST00000393687.2;ENST00000369974.2;ENST00000369980.3	TSS1500;1stExon;1stExon;1stExon;1stExon	chrX:153284565-153287095	3					Female	FEV1FVC	CAMP
cg21233518	chrX	119737723	MCTS1	2.07327	0.493809	4.19852	2.68662e-05	0.0464194		OpenSea	TSS1500;TSS200	X:119737584-119738036	Promoter_Associated	MCTS1;MCTS1	ENST00000371315.3;ENST00000371317.5	TSS1500;TSS200	chrX:119737545-119737995	3					Female	FEV1FVC	CAMP
cg13009814	chrX	130203074	ARHGAP36	-4.07674	0.979447	-4.16229	3.15071e-05	0.0494891	chrX:130206913-130207455	N_Shelf	5'UTR;Body			ARHGAP36	ENST00000276211.5	5'UTR	chrX:130202440-130203175	3					Female	FEV1FVC	CAMP
cg25874079	chrX	73834484	RLIM	-0.212472	0.0400118	-5.31022	1.09494e-07	0.00189183	chrX:73833999-73834597	Island	TSS200;TSS200	X:73833834-73834919	Promoter_Associated	RLIM	ENST00000332687.6	TSS200	chrX:73834365-73834815	3					Female	FEF2575	CAMP
cg27253485	chrX	67913388	STARD8	-0.218874	0.0482427	-4.53693	5.70778e-06	0.0284908	chrX:67913299-67914134	Island	TSS200;5'UTR;Body			STARD8;STARD8	ENST00000374597.3;ENST00000252336.6	TSS200;5'UTR	chrX:67913305-67913775	3					Female	FEF2575	CAMP
cg13009814	chrX	130203074	ARHGAP36	-0.447237	0.0989796	-4.51847	6.22868e-06	0.0284908	chrX:130206913-130207455	N_Shelf	5'UTR;Body			ARHGAP36	ENST00000276211.5	5'UTR	chrX:130202440-130203175	3					Female	FEF2575	CAMP
cg12888525	chrX	103064953		0.572943	0.128069	4.4737	7.68792e-06	0.0284908		OpenSea				Z73964.1	ENST00000408465.1	TSS1500							Female	FEF2575	CAMP
cg06539694	chrX	68348545		-0.88181	0.199768	-4.41417	1.01398e-05	0.0284908	chrX:68348399-68348775	Island		X:68348418-68348565	Unclassified_Cell_type_specific				chrX:68348325-68348810	3					Female	FEF2575	CAMP
cg06500253	chrX	13170162		0.421375	0.0954827	4.4131	1.019e-05	0.0284908		OpenSea		X:13170050-13170410	Unclassified_Cell_type_specific				chrX:13169900-13170315	3					Female	FEF2575	CAMP
cg05965444	chrX	134049328	MOSPD1	-0.658466	0.150586	-4.37268	1.22728e-05	0.0284908	chrX:134048706-134049272	S_Shore	TSS200	X:134048621-134049729	Promoter_Associated	MOSPD1;MOSPD1;MOSPD1	ENST00000370779.4;ENST00000491609.1;ENST00000370783.3	TSS200;TSS200;TSS200	chrX:134048225-134049475	3					Female	FEF2575	CAMP
cg25410279	chrX	153707517	LAGE3	-0.466415	0.107319	-4.34607	1.38597e-05	0.0284908	chrX:153706928-153707816	Island	1stExon;5'UTR	X:153706780-153707966	Promoter_Associated	LAGE3;LAGE3;LAGE3	ENST00000357360.4;ENST00000357360.4;ENST00000407062.1	1stExon;5'UTR;TSS1500			chrX:153706118-153708428	6	chrX:153704936-153708212	6	Female	FEF2575	CAMP
cg18769303	chrX	151806352	GABRQ	-0.796795	0.184864	-4.31016	1.63134e-05	0.0284908	chrX:151806233-151806947	Island	TSS1500			GABRQ	ENST00000333733.4	TSS1500	chrX:151806065-151806635	3					Female	FEF2575	CAMP
cg00596686	chrX	7137332	STS	0.593431	0.13793	4.30241	1.68952e-05	0.0284908		OpenSea	TSS200			STS	ENST00000217961.4	TSS200	chrX:7137180-7137470	3					Female	FEF2575	CAMP
cg04446986	chrX	152070935		0.385151	0.0898488	4.28665	1.81386e-05	0.0284908		OpenSea							chrX:152070545-152071115	3					Female	FEF2575	CAMP
cg12888525	chrX	103064953		0.172928	0.0360271	4.79994	1.58717e-06	0.0256922		OpenSea				Z73964.1	ENST00000408465.1	TSS1500							Female	FEF2575FVC	CAMP
cg27253485	chrX	67913388	STARD8	-0.0759542	0.0162552	-4.67261	2.97398e-06	0.0256922	chrX:67913299-67914134	Island	TSS200;5'UTR;Body			STARD8;STARD8	ENST00000374597.3;ENST00000252336.6	TSS200;5'UTR	chrX:67913305-67913775	3					Female	FEF2575FVC	CAMP
cg06539694	chrX	68348545		-0.286694	0.0633042	-4.52883	5.93116e-06	0.0341595	chrX:68348399-68348775	Island		X:68348418-68348565	Unclassified_Cell_type_specific				chrX:68348325-68348810	3					Female	FEF2575FVC	CAMP
cg25874079	chrX	73834484	RLIM	-0.0577523	0.0130078	-4.43983	9.00314e-06	0.0383022	chrX:73833999-73834597	Island	TSS200;TSS200	X:73833834-73834919	Promoter_Associated	RLIM	ENST00000332687.6	TSS200	chrX:73834365-73834815	3					Female	FEF2575FVC	CAMP
cg01353347	chrX	153285158	IRAK1	-0.185401	0.0421858	-4.39487	1.10841e-05	0.0383022	chrX:153284685-153285655	Island	1stExon;1stExon;1stExon	X:153284526-153285979	Promoter_Associated	IRAK1;IRAK1;IRAK1;IRAK1;IRAK1	ENST00000477274.1;ENST00000393682.1;ENST00000393687.2;ENST00000369974.2;ENST00000369980.3	TSS1500;1stExon;1stExon;1stExon;1stExon	chrX:153284565-153287095	3					Female	FEF2575FVC	CAMP
cg26600878	chrX	72348195	NAP1L6	-0.0784933	0.0182559	-4.29961	1.711e-05	0.0492711		OpenSea	TSS1500			NAP1L6	ENST00000373518.1	TSS1500					chrX:72347237-72348213	6	Female	FEF2575FVC	CAMP
cg21314942	X	24592877	PCYT1B	-0.040513	0.0048328	-8.38293	5.16252e-17	9.25639e-13			Body;Body;Body			PCYT1B	ENST00000492876.1	3'UTR	chrX:24592765-24593055	3					Male	FEV1	VDAART
cg07085035	X	10028900	WWC3	-0.0436135	0.00578533	-7.53864	4.74886e-14	4.25735e-10			5'UTR			Y_RNA;WWC3	ENST00000365599.1;ENST00000380861.4	TSS1500;5'UTR							Male	FEV1	VDAART
cg08620133	X	104559211	IL1RAPL2	-0.0350291	0.00476703	-7.3482	2.00899e-13	1.20071e-09			Body						chrX:104559025-104559490	3					Male	FEV1	VDAART
cg09447117	X	65859761	EDA2R	0.0296515	0.00432542	6.85517	7.12264e-12	3.19272e-08			TSS1500;TSS1500			EDA2R;EDA2R;EDA2R	ENST00000374719.3;ENST00000451436.2;ENST00000456230.2	TSS1500;TSS1500;TSS1500					chrX:65856704-65859802	6	Male	FEV1	VDAART
cg16243640	X	16995188	REPS2	0.0353946	0.0056314	6.28522	3.27393e-10	1.17403e-06			Body;Body			REPS2	ENST00000380064.4	TSS1500							Male	FEV1	VDAART
cg04960837	X	47030983	RBM10	0.0650609	0.0109	5.96887	2.38897e-09	7.13903e-06			Body;Body;Body;Body;Body			RBM10	ENST00000468791.1	5'UTR			chrX:47028836-47031190	6			Male	FEV1	VDAART
cg17531668	X	29001991	IL1RAPL1	0.0641441	0.0113729	5.64008	1.69976e-08	4.35381e-05			Body			RN5S500	ENST00000364486.1	TSS1500							Male	FEV1	VDAART
cg11116781	X	123094384	STAG2	0.0549252	0.0102593	5.3537	8.61721e-08	0.000193133	chrX:123093923-123094582	Island	TSS1500;TSS200;TSS1500;TSS1500	X:123093927-123094521	Promoter_Associated	RP1-315G1.3;STAG2;STAG2;STAG2;STAG2;STAG2;STAG2;STAG2;STAG2	ENST00000426367.1;ENST00000354548.5;ENST00000371160.1;ENST00000371157.3;ENST00000371145.3;ENST00000371144.3;ENST00000469481.1;ENST00000218089.9;ENST00000218089.9	3'UTR;TSS1500;TSS1500;TSS1500;TSS1500;TSS1500;TSS200;1stExon;5'UTR	chrX:123094100-123094435	3					Male	FEV1	VDAART
cg19389613	X	82515590		-0.0330206	0.00619527	-5.32997	9.82306e-08	0.000195697									chrX:82515380-82515610	3					Male	FEV1	VDAART
cg17270092	X	148085857		-0.0545405	0.0104116	-5.23845	1.61934e-07	0.000290347													chrX:148084703-148087170	6	Male	FEV1	VDAART
cg25590811	X	54662686		0.0487715	0.00952864	5.11842	3.08112e-07	0.000502222	chrX:54665781-54666274	N_Shelf							chrX:54662480-54662770	3					Male	FEV1	VDAART
cg10108337	X	38671566		-0.0286664	0.00569655	-5.03224	4.84783e-07	0.000724346									chrX:38671100-38671570	3					Male	FEV1	VDAART
cg18082486	X	131111557		0.034141	0.00692676	4.92885	8.2715e-07	0.00114083											chrX:131111482-131112045	3	chrX:131111487-131112344	4	Male	FEV1	VDAART
cg01706684	X	152110184	ZNF185	0.0961092	0.0203691	4.71838	2.37731e-06	0.00304465	chrX:152110054-152110495	Island	TSS200;Body;Body;Body;Body;Body;Body;Body	X:152109521-152110947	Promoter_Associated				chrX:152110005-152110395	3					Male	FEV1	VDAART
cg20034238	X	33038967	DMD	0.0470663	0.0101912	4.61832	3.86861e-06	0.00462428			5'UTR;Body;Body;Body;TSS1500			DMD;DMD	ENST00000534884.1;ENST00000535280.1	TSS1500;5'UTR							Male	FEV1	VDAART
cg01263866	X	45570522		0.0396008	0.00874391	4.52896	5.92754e-06	0.00664255									chrX:45570485-45570790	3					Male	FEV1	VDAART
cg15936078	X	53700431	HUWE1	0.0472488	0.0106137	4.4517	8.51942e-06	0.00898549			5'UTR			HUWE1;HUWE1	ENST00000342160.3;ENST00000262854.6	5'UTR;5'UTR			chrX:53700353-53700600	3			Male	FEV1	VDAART
cg02826340	X	131353584	RAP2C	0.147119	0.0333365	4.41314	1.0188e-05	0.0101484	chrX:131351531-131352535	S_Shore	TSS1500;TSS200;TSS200;TSS200;Body	X:131352963-131353812	Promoter_Associated	RAP2C;RAP2C;RAP2C;RP5-842K24.2;RP5-842K24.2	ENST00000342983.2;ENST00000460462.1;ENST00000370874.1;ENST00000421483.1;ENST00000441399.1	TSS1500;TSS1500;TSS200;5'UTR;5'UTR	chrX:131353340-131353635	3					Male	FEV1	VDAART
cg19567683	X	118679581	CXorf56	-0.0211598	0.00494221	-4.28145	1.85677e-05	0.0167346			Body;Body;Body												Male	FEV1	VDAART
cg15174497	X	129844701	ENOX2	-0.0200724	0.00468952	-4.28027	1.86666e-05	0.0167346			5'UTR;5'UTR;5'UTR			ENOX2;ENOX2;ENOX2;ENOX2	ENST00000370927.1;ENST00000492263.1;ENST00000538435.1;ENST00000338144.3	TSS1500;3'UTR;5'UTR;5'UTR					chrX:129844254-129844779	3	Male	FEV1	VDAART
cg02212907	X	55188884	FAM104B	0.0731138	0.0175626	4.16303	3.14051e-05	0.0256894	chrX:55187321-55188007	S_Shore	TSS1500;TSS1500;TSS1500;TSS1500;TSS1500;TSS1500;TSS1500;TSS1500			FAM104B;FAM104B;FAM104B;FAM104B;FAM104B	ENST00000489298.1;ENST00000477847.2;ENST00000472571.2;ENST00000332132.4;ENST00000358460.4	TSS1500;TSS1500;TSS1500;TSS1500;TSS1500			chrX:55186604-55188943	6	chrX:55185999-55188892	6	Male	FEV1	VDAART
cg22899869	X	133688522		-0.141584	0.0340168	-4.16219	3.15207e-05	0.0256894	chrX:133683174-133685463	S_Shelf				AC004383.5	ENST00000434384.1	5'UTR	chrX:133688360-133688735	3					Male	FEV1	VDAART
cg01989881	X	114924466		-0.0708787	0.0172144	-4.1174	3.83169e-05	0.0296145									chrX:114924120-114924550	3					Male	FEV1	VDAART
cg18361774	X	44318912		0.0413005	0.0100499	4.10957	3.96401e-05	0.0296145									chrX:44318800-44319010	3					Male	FEV1	VDAART
cg02975846	X	51075126	NUDT10	0.152253	0.0372073	4.09203	4.27621e-05	0.030669	chrX:51075272-51076331	N_Shore	5'UTR;1stExon			NUDT10;NUDT10;NUDT10	ENST00000356450.2;ENST00000376006.3;ENST00000376006.3	TSS1500;1stExon;5'UTR	chrX:51074980-51075395	3					Male	FEV1	VDAART
cg10259013	X	19501776	MAP3K15	-0.0412104	0.0102295	-4.0286	5.61102e-05	0.0386945			Body			MAP3K15	ENST00000518578.1	TSS1500							Male	FEV1	VDAART
cg22976632	X	53025900	FAM156A	0.156488	0.0393076	3.9811	6.85964e-05	0.0445203	chrX:53024599-53024966	S_Shore	TSS1500;TSS1500;TSS1500;TSS1500;TSS1500;TSS1500;TSS1500;TSS1500;TSS1500			FAM156A;FAM156A	ENST00000414076.2;ENST00000512364.1	TSS1500;TSS1500							Male	FEV1	VDAART
cg24849133	X	24708803		0.066888	0.0168182	3.97713	6.9752e-05	0.0445203	chrX:24711630-24712284	N_Shelf													Male	FEV1	VDAART
cg01548232	X	139139553		-0.0198748	0.0050068	-3.96955	7.20072e-05	0.0445203				X:139138178-139139737	Unclassified						chrX:139139074-139139566	6	chrX:139138527-139139746	6	Male	FEV1	VDAART
cg27434862	X	9615367	TBL1X	-0.0476899	0.00725587	-6.57259	4.94464e-11	8.86574e-07			5'UTR;5'UTR;5'UTR;5'UTR			TBL1X;TBL1X;TBL1X;TBL1X;TBL1X	ENST00000407597.2;ENST00000424279.1;ENST00000536365.1;ENST00000380961.1;ENST00000217964.7	5'UTR;5'UTR;5'UTR;5'UTR;5'UTR	chrX:9615320-9615550	3					Male	FVC	VDAART
cg19389613	X	82515590		-0.0350833	0.00598528	-5.86159	4.58463e-09	4.11012e-05									chrX:82515380-82515610	3					Male	FVC	VDAART
cg03183106	X	133677120		0.0558395	0.0105486	5.29356	1.19957e-07	0.000716946	chrX:133678595-133679201	N_Shore							chrX:133676960-133677775	3					Male	FVC	VDAART
cg04960837	X	47030983	RBM10	0.065418	0.0139993	4.67296	2.96896e-06	0.0126797			Body;Body;Body;Body;Body			RBM10	ENST00000468791.1	5'UTR			chrX:47028836-47031190	6			Male	FVC	VDAART
cg14745925	X	48334240	FTSJ1	-0.0771313	0.0166341	-4.63695	3.53588e-06	0.0126797	chrX:48334229-48335036	Island	TSS1500;TSS1500	X:48333937-48335021	Promoter_Associated_Cell_type_specific	FTSJ1;FTSJ1	ENST00000019019.2;ENST00000396894.4	TSS1500;TSS1500	chrX:48334065-48334675	3					Male	FVC	VDAART
cg12481306	X	11129329	HCCS	0.0546287	0.0118846	4.59659	4.29456e-06	0.0128336	chrX:11129276-11129758	Island	TSS200;TSS200	X:11129102-11130105	Promoter_Associated	HCCS;RP11-120D5.1;HCCS;HCCS	ENST00000321143.4;ENST00000433747.1;ENST00000380763.3;ENST00000380762.4	TSS200;TSS200;TSS200;TSS200	chrX:11129200-11129650	3					Male	FVC	VDAART
cg10349795	X	17092418	REPS2	-0.144546	0.0321617	-4.49436	6.978e-06	0.0178736			Body;Body			REPS2	ENST00000469714.1	TSS1500							Male	FVC	VDAART
cg11116781	X	123094384	STAG2	0.0620532	0.0139132	4.46003	8.19474e-06	0.0183279	chrX:123093923-123094582	Island	TSS1500;TSS200;TSS1500;TSS1500	X:123093927-123094521	Promoter_Associated	RP1-315G1.3;STAG2;STAG2;STAG2;STAG2;STAG2;STAG2;STAG2;STAG2	ENST00000426367.1;ENST00000354548.5;ENST00000371160.1;ENST00000371157.3;ENST00000371145.3;ENST00000371144.3;ENST00000469481.1;ENST00000218089.9;ENST00000218089.9	3'UTR;TSS1500;TSS1500;TSS1500;TSS1500;TSS1500;TSS200;1stExon;5'UTR	chrX:123094100-123094435	3					Male	FVC	VDAART
cg01488378	X	48769307	SLC35A2	-0.117935	0.026616	-4.431	9.37982e-06	0.0183279	chrX:48768763-48769474	Island	TSS200;TSS1500;TSS1500	X:48768510-48769452	Promoter_Associated_Cell_type_specific	SLC35A2;SLC35A2;SLC35A2;SLC35A2;SLC35A2;SLC35A2	ENST00000376529.3;ENST00000247138.5;ENST00000413561.2;ENST00000445167.2;ENST00000376512.1;ENST00000376521.1	TSS1500;TSS1500;TSS1500;TSS1500;TSS1500;TSS200	chrX:48768840-48769655	3					Male	FVC	VDAART
cg09447117	X	65859761	EDA2R	0.02889	0.00654743	4.41242	1.02219e-05	0.0183279			TSS1500;TSS1500			EDA2R;EDA2R;EDA2R	ENST00000374719.3;ENST00000451436.2;ENST00000456230.2	TSS1500;TSS1500;TSS1500					chrX:65856704-65859802	6	Male	FVC	VDAART
cg15997426	X	34912769		0.16236	0.0371827	4.36655	1.26224e-05	0.0205745													chrX:34911634-34912848	6	Male	FVC	VDAART
cg05707218	X	153234476	HCFC1	-0.0559559	0.0131281	-4.26231	2.02328e-05	0.0302312	chrX:153236071-153238480	N_Shore	Body	X:153234282-153234493	Promoter_Associated	HCFC1-AS1	ENST00000438219.1	TSS1500	chrX:153234180-153234535	3					Male	FVC	VDAART
cg13192155	X	48685943	ERAS	-0.115775	0.0274989	-4.21017	2.55182e-05	0.0322269	chrX:48684837-48686064	Island	TSS1500			ERAS	ENST00000338270.1	TSS1500			chrX:48684208-48686376	6			Male	FVC	VDAART
cg05870315	X	148552552		0.126692	0.0300922	4.21015	2.55204e-05	0.0322269	chrX:148552551-148552755	Island		X:148552270-148553419	Unclassified				chrX:148552400-148552795	3					Male	FVC	VDAART
cg16243640	X	16995188	REPS2	0.0328443	0.0078243	4.19773	2.69606e-05	0.0322269			Body;Body			REPS2	ENST00000380064.4	TSS1500							Male	FVC	VDAART
cg18082486	X	131111557		0.0404163	0.00967849	4.17589	2.96819e-05	0.0332623											chrX:131111482-131112045	3	chrX:131111487-131112344	4	Male	FVC	VDAART
cg08254263	X	69642597	GDPD2	0.0344545	0.00837803	4.11248	3.91436e-05	0.041285			TSS1500;TSS1500;TSS1500;TSS1500			GDPD2;GDPD2	ENST00000538649.1;ENST00000374382.3	TSS1500;TSS1500			chrX:69642251-69644726	6	chrX:69641072-69644066	6	Male	FVC	VDAART
cg10328012	X	3181803		0.0246044	0.00602719	4.08223	4.46049e-05	0.04395									chrX:3181705-3182090	3					Male	FVC	VDAART
cg04582273	X	48793511	OTUD5	-0.0245292	0.0060364	-4.06355	4.83311e-05	0.04395			Body;Body;Body;Body			OTUD5	ENST00000484499.1	3'UTR			chrX:48793330-48793747	5	chrX:48793361-48800946	6	Male	FVC	VDAART
cg18397083	X	48420396	TBC1D25	-0.0262242	0.0064762	-4.04932	5.13662e-05	0.04395			3'UTR			TBC1D25;snoU13	ENST00000376771.4;ENST00000459609.1	3'UTR;TSS1500							Male	FVC	VDAART
cg05801573	X	142722740	SLITRK4	-0.121921	0.0301127	-4.04883	5.14752e-05	0.04395	chrX:142721410-142722958	Island	5'UTR;1stExon			SLITRK4;SLITRK4;SLITRK4;SLITRK4	ENST00000381779.4;ENST00000338017.4;ENST00000338017.4;ENST00000356928.1	TSS1500;1stExon;5'UTR;5'UTR	chrX:142722685-142723035	3					Male	FVC	VDAART
cg21314942	X	24592877	PCYT1B	2.59374	0.308719	8.40162	4.4035e-17	7.89548e-13			Body;Body;Body			PCYT1B	ENST00000492876.1	3'UTR	chrX:24592765-24593055	3					Male	FEV1FVC	VDAART
cg01989881	X	114924466		5.22036	0.733152	7.12043	1.07588e-12	9.64528e-09									chrX:114924120-114924550	3					Male	FEV1FVC	VDAART
cg24849133	X	24708803		4.60358	0.767189	6.00058	1.96613e-09	1.17509e-05	chrX:24711630-24712284	N_Shelf													Male	FEV1FVC	VDAART
cg17473786	X	80103993		2.49629	0.420197	5.94076	2.83701e-09	1.18789e-05															Male	FEV1FVC	VDAART
cg27162304	X	114795918	PLS3	-1.31041	0.221528	-5.91531	3.31257e-09	1.18789e-05	chrX:114795414-114796228	Island	5'UTR	X:114794966-114796015	Unclassified	PLS3;PLS3;PLS3	ENST00000355899.3;ENST00000537301.1;ENST00000289290.3	5'UTR;5'UTR;5'UTR	chrX:114795260-114796830	3					Male	FEV1FVC	VDAART
cg00344532	X	105935699	RNF128	-1.12039	0.195742	-5.72381	1.04163e-08	3.11273e-05			TSS1500			RNF128	ENST00000324342.3	TSS1500					chrX:105935628-105937544	6	Male	FEV1FVC	VDAART
cg05740959	X	49087234	CACNA1F	5.32159	0.942308	5.6474	1.62895e-08	3.85375e-05	chrX:49087209-49087520	Island	Body	X:49086868-49087781	Unclassified_Cell_type_specific				chrX:49086960-49087695	3					Male	FEV1FVC	VDAART
cg12990147	X	53455296	RIBC1	2.73644	0.485348	5.63809	1.71947e-08	3.85375e-05			Body;Body;Body			RIBC1	ENST00000490702.1	TSS200							Male	FEV1FVC	VDAART
cg10070668	X	18693585		4.297	0.772302	5.56388	2.63846e-08	4.97839e-05	chrX:18693152-18693599	Island		X:18692491-18695052	Promoter_Associated				chrX:18692905-18693835	3					Male	FEV1FVC	VDAART
cg03120461	X	12993214	TMSB4X	3.21428	0.578631	5.55497	2.77657e-08	4.97839e-05	chrX:12993107-12994599	Island	TSS200;TSS200	X:12992502-12993449	Promoter_Associated	TMSB4X;TMSB4X;TMSB4X;TMSB4X	ENST00000451311.2;ENST00000380636.1;ENST00000380635.1;ENST00000380633.1	TSS200;TSS200;TSS200;TSS1500	chrX:12992420-12993430	3					Male	FEV1FVC	VDAART
cg04245725	X	153141443	L1CAM	3.48526	0.629987	5.53228	3.16098e-08	5.1524e-05			5'UTR;5'UTR;TSS200;TSS200;1stExon			L1CAM;L1CAM;L1CAM;L1CAM;L1CAM	ENST00000370060.1;ENST00000370055.1;ENST00000361699.4;ENST00000543994.1;ENST00000540065.1	5'UTR;5'UTR;TSS200;TSS200;5'UTR	chrX:153141405-153141955	3					Male	FEV1FVC	VDAART
cg19175949	X	3616238	PRKX	0.966493	0.175782	5.49826	3.83558e-08	5.73099e-05			Body						chrX:3615800-3616355	3					Male	FEV1FVC	VDAART
cg15450782	X	54209682	FAM120C	3.84368	0.718589	5.34893	8.84767e-08	0.000120477	chrX:54208939-54209723	Island	5'UTR;1stExon	X:54208515-54210334	Promoter_Associated	FAM120C;FAM120C;FAM120C;FAM120C;FAM120C	ENST00000375180.2;ENST00000477084.1;ENST00000497680.1;ENST00000375180.2;ENST00000477084.1	1stExon;1stExon;TSS1500;5'UTR;5'UTR	chrX:54209365-54210135	3					Male	FEV1FVC	VDAART
cg15117507	X	14891330	FANCB	3.18369	0.596441	5.33782	9.40705e-08	0.000120477	chrX:14890991-14891734	Island	TSS200;TSS200;TSS200	X:14890952-14892003	Promoter_Associated	MOSPD2;MOSPD2;FANCB;FANCB	ENST00000380492.3;ENST00000482354.1;ENST00000398334.1;ENST00000324138.3	TSS1500;TSS1500;TSS200;TSS200	chrX:14891125-14891575	3					Male	FEV1FVC	VDAART
cg20855303	X	16965405	REPS2	3.42274	0.648398	5.27876	1.30061e-07	0.000155466	chrX:16964603-16965472	Island	Body;Body	X:16964251-16965669	Unclassified				chrX:16965325-16965695	3					Male	FEV1FVC	VDAART
cg23408987	X	153626606	RPL10	2.59778	0.493386	5.26521	1.40027e-07	0.000156918	chrX:153626095-153627324	Island	Body;5'UTR;1stExon	X:153625687-153628207	Promoter_Associated	RPL10;RPL10;RPL10;RPL10;RPL10;RPL10	ENST00000369817.2;ENST00000406022.2;ENST00000479366.1;ENST00000344746.4;ENST00000424325.2;ENST00000424325.2	5'UTR;TSS1500;5'UTR;TSS200;1stExon;5'UTR	chrX:153626425-153626730	3					Male	FEV1FVC	VDAART
cg25553924	X	129402544	ZNF280C	3.3555	0.653027	5.13839	2.77107e-07	0.000292267	chrX:129402458-129403088	Island	5'UTR	X:129401882-129403260	Promoter_Associated	ZNF280C	ENST00000066465.7	5'UTR	chrX:129402260-129403015	3					Male	FEV1FVC	VDAART
cg18932686	X	153707447	LAGE3	3.69567	0.726059	5.09003	3.57998e-07	0.000356606	chrX:153706928-153707816	Island	1stExon;5'UTR	X:153706780-153707966	Promoter_Associated	LAGE3;LAGE3;LAGE3	ENST00000357360.4;ENST00000357360.4;ENST00000407062.1	1stExon;5'UTR;TSS200	chrX:153707105-153707455	3					Male	FEV1FVC	VDAART
cg09687738	X	113818934	HTR2C	5.39343	1.06829	5.04865	4.44941e-07	0.000419884	chrX:113818519-113819453	Island	5'UTR;1stExon			HTR2C;HTR2C;HTR2C;HTR2C	ENST00000371951.1;ENST00000371950.3;ENST00000371951.1;ENST00000371950.3	1stExon;1stExon;5'UTR;5'UTR	chrX:113818905-113819115	3					Male	FEV1FVC	VDAART
cg17430903	X	146993420	FMR1	2.76603	0.549373	5.03489	4.78123e-07	0.000428637	chrX:146993091-146994200	Island	TSS200;TSS200;TSS200;TSS200;TSS200;TSS200;TSS200;TSS200;TSS200;TSS200;TSS200	X:146992752-146994591	Promoter_Associated	FMR1;FMR1;FMR1;FMR1	ENST00000370470.1;ENST00000370471.3;ENST00000370477.1;ENST00000334557.6	TSS1500;TSS200;TSS200;TSS200	chrX:146993185-146993495	3					Male	FEV1FVC	VDAART
cg24978383	X	64254961		3.14531	0.626519	5.0203	5.15915e-07	0.000440493	chrX:64254408-64255291	Island		X:64253932-64255699	Promoter_Associated	ZC4H2	ENST00000337990.2	TSS1500	chrX:64254885-64255635	3					Male	FEV1FVC	VDAART
cg03504002	X	23926135	APOO	5.47141	1.09712	4.98707	6.13026e-07	0.000499616	chrX:23925590-23926315	Island	TSS200;TSS200;1stExon;1stExon;5'UTR;5'UTR	X:23925325-23926585	Promoter_Associated	CXorf58;CXorf58;APOO;APOO	ENST00000379211.3;ENST00000379211.3;ENST00000379226.4;ENST00000379220.3	1stExon;5'UTR;TSS200;TSS200	chrX:23925705-23926295	3					Male	FEV1FVC	VDAART
cg07809462	X	117957621	ZCCHC12	3.55719	0.724144	4.91227	9.0026e-07	0.000701812	chrX:117957615-117957937	Island	TSS200	X:117957496-117957911	Unclassified_Cell_type_specific	ZCCHC12	ENST00000310164.2	TSS200	chrX:117957525-117957890	3					Male	FEV1FVC	VDAART
cg00116709	X	49020091	MAGIX	3.27596	0.669531	4.89292	9.93487e-07	0.000742218	chrX:49019722-49020307	Island	Body;TSS200;Body;Body	X:49020050-49020363	Unclassified_Cell_type_specific	MAGIX;MAGIX;MAGIX;MAGIX	ENST00000376339.1;ENST00000376338.3;ENST00000498742.1;ENST00000376339.1	1stExon;TSS200;TSS200;5'UTR	chrX:49020085-49020775	3					Male	FEV1FVC	VDAART
cg20543970	X	133119780	GPC3	2.89194	0.5928	4.87845	1.06925e-06	0.000766867	chrX:133118960-133119990	Island	TSS200;TSS200;TSS200;TSS200	X:133119026-133119861	Unclassified_Cell_type_specific	GPC3;GPC3;GPC3;GPC3	ENST00000370818.3;ENST00000370818.3;ENST00000394299.2;ENST00000543339.1	1stExon;5'UTR;TSS200;TSS1500	chrX:133119345-133120155	3					Male	FEV1FVC	VDAART
cg16059374	X	68835678	EDA	1.92882	0.396988	4.85865	1.18191e-06	0.000789686	chrX:68835648-68837063	Island	TSS1500;TSS1500;TSS1500;TSS1500;TSS1500;TSS1500	X:68835560-68836605	Unclassified_Cell_type_specific	EDA;EDA	ENST00000338901.3;ENST00000524573.1	TSS1500;TSS1500	chrX:68835605-68836075	3					Male	FEV1FVC	VDAART
cg00236584	X	44085171	EFHC2	2.30851	0.476158	4.84821	1.24583e-06	0.000789686			Body			EFHC2	ENST00000343571.3	TSS200	chrX:44085060-44085290	3					Male	FEV1FVC	VDAART
cg26857803	X	146993447	FMR1	2.47852	0.511432	4.84624	1.25822e-06	0.000789686	chrX:146993091-146994200	Island	TSS200;TSS200;TSS200;TSS200;TSS200;TSS200;TSS200;TSS200;TSS200;TSS200;TSS200	X:146992752-146994591	Promoter_Associated	FMR1;FMR1;FMR1;FMR1	ENST00000370470.1;ENST00000370471.3;ENST00000370477.1;ENST00000334557.6	TSS1500;TSS200;TSS200;TSS200	chrX:146993185-146993495	3					Male	FEV1FVC	VDAART
cg04210573	X	71351784	RGAG4	2.82779	0.58386	4.84326	1.27724e-06	0.000789686	chrX:71350941-71352137	Island	TSS200;Body	X:71351217-71352051	Unclassified_Cell_type_specific	RGAG4;RGAG4	ENST00000479991.1;ENST00000545866.1	TSS200;TSS200			chrX:71350508-71352440	6	chrX:71351179-71352295	6	Male	FEV1FVC	VDAART
cg01329836	X	66764464	AR	3.40979	0.705835	4.83085	1.35948e-06	0.000803742	chrX:66763684-66764077	S_Shore	5'UTR;1stExon	X:66764300-66764485	Unclassified_Cell_type_specific	AR;AR;AR;AR;AR;AR;AR	ENST00000396044.3;ENST00000538891.1;ENST00000513847.1;ENST00000544984.1;ENST00000544984.1;ENST00000374690.3;ENST00000374690.3	TSS1500;TSS1500;TSS200;5'UTR;1stExon;5'UTR;1stExon	chrX:66763680-66764535	3					Male	FEV1FVC	VDAART
cg20116159	X	17674384	NHS	2.98725	0.618928	4.82649	1.38963e-06	0.000803742	chrX:17673385-17674483	Island	Body;Body						chrX:17674145-17674635	3					Male	FEV1FVC	VDAART
cg20766437	X	19083833	ADGRG2	-1.49486	0.310442	-4.81527	1.47004e-06	0.000823682			Body;Body;Body;Body;Body;Body;Body;Body;Body						chrX:19083705-19083930	3					Male	FEV1FVC	VDAART
cg12526869	X	37706251	DYNLT3	-3.40474	0.710535	-4.79179	1.65296e-06	0.000898109	chrX:37706295-37706972	N_Shore	Body						chrX:37706120-37706415	3					Male	FEV1FVC	VDAART
cg04886514	X	66764893	AR	5.52862	1.15861	4.77175	1.82633e-06	0.000963123	chrX:66766037-66766279	N_Shore	1stExon;5'UTR			AR;AR;AR;AR;AR;AR;AR;AR;AR	ENST00000544984.1;ENST00000544984.1;ENST00000374690.3;ENST00000374690.3;ENST00000504326.1;ENST00000513847.1;ENST00000396044.3;ENST00000538891.1;ENST00000513847.1	5'UTR;1stExon;5'UTR;1stExon;5'UTR;1stExon;TSS200;TSS200;5'UTR	chrX:66764865-66765695	3					Male	FEV1FVC	VDAART
cg16515238	X	119444909	FAM70A	4.79735	1.0094	4.75268	2.00737e-06	0.000965219	chrX:119444859-119445272	Island	Body;Body;Body			FAM70A	ENST00000480821.1	3'UTR	chrX:119444705-119445535	3					Male	FEV1FVC	VDAART
cg03050491	X	153285654	IRAK1	2.01232	0.423464	4.75204	2.01378e-06	0.000965219	chrX:153284685-153285655	Island	TSS1500;TSS1500;TSS1500;TSS1500	X:153284526-153285979	Promoter_Associated	IRAK1;IRAK1;IRAK1;MIR718	ENST00000393682.1;ENST00000369974.2;ENST00000369980.3;ENST00000390190.2	TSS1500;TSS1500;TSS1500;TSS1500	chrX:153284565-153287095	3					Male	FEV1FVC	VDAART
cg26483766	X	133941187	FAM122C	4.56661	0.961415	4.74989	2.03532e-06	0.000965219			TSS200;TSS200;TSS200;TSS200;TSS200;TSS200;Body	X:133940939-133941380	Promoter_Associated	FAM122C;FAM122C;FAM122C;FAM122C	ENST00000370784.4;ENST00000370785.3;ENST00000475361.1;ENST00000445123.1	TSS200;TSS200;TSS200;TSS200	chrX:133941005-133941315	3					Male	FEV1FVC	VDAART
cg26457272	X	48398004	TBC1D25	3.1719	0.668328	4.74602	2.0746e-06	0.000965219	chrX:48397759-48398529	Island	TSS200	X:48397581-48398829	Promoter_Associated	TBC1D25;TBC1D25;TBC1D25;TBC1D25;TBC1D25	ENST00000376771.4;ENST00000376771.4;ENST00000537536.1;ENST00000481090.1;ENST00000427713.1	5'UTR;1stExon;TSS200;TSS200;TSS200	chrX:48397705-48398735	3					Male	FEV1FVC	VDAART
cg19963797	X	110924467	ALG13	2.88021	0.607178	4.74361	2.09947e-06	0.000965219	chrX:110924384-110925275	Island	TSS1500;1stExon;Body;1stExon;Body;Body;1stExon;Body;Body;1stExon;Body;Body	X:110923936-110925274	Promoter_Associated	ALG13;ALG13;ALG13	ENST00000371979.3;ENST00000251943.4;ENST00000394780.3	1stExon;5'UTR;1stExon	chrX:110924140-110924510	3					Male	FEV1FVC	VDAART
cg03513471	X	146993485	ASFMR1	3.24788	0.685782	4.73602	2.17951e-06	0.000966793	chrX:146993091-146994200	Island	Body;TSS200;Body;Body;Body;Body	X:146992752-146994591	Promoter_Associated	FMR1;FMR1;FMR1;FMR1;FMR1;FMR1	ENST00000370470.1;ENST00000334557.6;ENST00000370471.3;ENST00000370471.3;ENST00000370477.1;ENST00000370477.1	TSS1500;TSS200;5'UTR;1stExon;5'UTR;1stExon	chrX:146993185-146993495	3					Male	FEV1FVC	VDAART
cg18395382	X	153686199	PLXNA3	3.66062	0.773401	4.73314	2.21074e-06	0.000966793	chrX:153686094-153687124	Island	TSS1500	X:153686083-153687161	Unclassified_Cell_type_specific	PLXNA3	ENST00000369682.3	TSS1500	chrX:153686085-153686755	3					Male	FEV1FVC	VDAART
cg06136002	X	150151615	HMGB3	2.54126	0.541487	4.69312	2.69068e-06	0.00114866	chrX:150151106-150152457	Island	TSS200	X:150151536-150151832	Unclassified	HMGB3;HMGB3	ENST00000448905.2;ENST00000325307.7	TSS1500;TSS200	chrX:150151600-150151855	3					Male	FEV1FVC	VDAART
cg08300622	X	18372963	SCML2	3.33927	0.715443	4.66741	3.05018e-06	0.00127049	chrX:18371897-18373148	Island	TSS200	X:18371697-18373050	Unclassified_Cell_type_specific	SCML2;SCML2	ENST00000442000.2;ENST00000251900.4	TSS200;TSS200	chrX:18371940-18373055	3					Male	FEV1FVC	VDAART
cg01290348	X	102942188	MORF4L2	7.4693	1.60301	4.65955	3.16905e-06	0.00127049	chrX:102942107-102942486	Island	TSS1500;TSS1500;TSS1500;TSS1500;TSS1500;TSS1500;TSS1500;TSS1500;TSS200;5'UTR;5'UTR;5'UTR;5'UTR;5'UTR;5'UTR;5'UTR;5'UTR	X:102941476-102943205	Promoter_Associated	MORF4L2;MORF4L2;MORF4L2;MORF4L2;RP5-1055C14.7;MORF4L2;MORF4L2;MORF4L2	ENST00000423833.2;ENST00000441076.2;ENST00000372619.4;ENST00000422154.2;ENST00000435306.1;ENST00000492116.1;ENST00000360458.1;ENST00000433176.2	TSS1500;TSS1500;TSS1500;TSS1500;TSS200;3'UTR;5'UTR;5'UTR	chrX:102941545-102942515	3					Male	FEV1FVC	VDAART
cg14680768	X	123094326	STAG2	4.93048	1.05843	4.65828	3.18863e-06	0.00127049	chrX:123093923-123094582	Island	TSS1500;TSS200;TSS1500;TSS1500	X:123093927-123094521	Promoter_Associated	STAG2;RP1-315G1.3;STAG2;STAG2;STAG2;STAG2;STAG2;STAG2	ENST00000469481.1;ENST00000426367.1;ENST00000354548.5;ENST00000371160.1;ENST00000371157.3;ENST00000371145.3;ENST00000371144.3;ENST00000218089.9	TSS1500;3'UTR;TSS1500;TSS1500;TSS1500;TSS1500;TSS1500;TSS200	chrX:123094100-123094435	3					Male	FEV1FVC	VDAART
cg23346976	X	153210874	RENBP	-0.843695	0.181726	-4.64268	3.43923e-06	0.00134055			TSS1500			RENBP;RENBP;RENBP	ENST00000369997.3;ENST00000393700.3;ENST00000412763.1	TSS1500;TSS1500;TSS1500							Male	FEV1FVC	VDAART
cg09655497	X	109246283	TMEM164	6.66224	1.43994	4.62676	3.71438e-06	0.001417	chrX:109245900-109246673	Island	TSS200;5'UTR	X:109245154-109247048	Promoter_Associated	TMEM164;TMEM164;TMEM164;TMEM164	ENST00000372073.1;ENST00000372068.2;ENST00000501872.2;ENST00000372072.3	TSS200;TSS200;TSS200;5'UTR	chrX:109246045-109246535	3					Male	FEV1FVC	VDAART
cg10111582	X	83114969	CYLC1	1.80826	0.394777	4.58046	4.63946e-06	0.00173303			TSS1500;TSS1500			CYLC1;CYLC1	ENST00000329312.4;ENST00000544771.1	TSS1500;TSS1500							Male	FEV1FVC	VDAART
cg16976875	X	38663177	MID1IP1	3.76684	0.824541	4.5684	4.91456e-06	0.00179833	chrX:38662906-38664764	Island	5'UTR;5'UTR;1stExon;5'UTR	X:38662385-38664278	Promoter_Associated_Cell_type_specific	MID1IP1;MID1IP1;MID1IP1;MID1IP1;MID1IP1-AS1	ENST00000457894.1;ENST00000378474.3;ENST00000336949.6;ENST00000336949.6;ENST00000436893.1	5'UTR;5'UTR;1stExon;5'UTR;TSS200	chrX:38663120-38663795	3					Male	FEV1FVC	VDAART
cg08338641	X	23926332	CXorf58	2.70349	0.595814	4.53748	5.69313e-06	0.00204156	chrX:23925590-23926315	S_Shore	5'UTR;5'UTR;1stExon;TSS1500;1stExon;TSS1500	X:23925325-23926585	Promoter_Associated	CXorf58;CXorf58;APOO;APOO	ENST00000379211.3;ENST00000379211.3;ENST00000379226.4;ENST00000379220.3	1stExon;5'UTR;TSS1500;TSS1500			chrX:23925242-23927423	6	chrX:23924142-23927237	6	Male	FEV1FVC	VDAART
cg21902627	X	107019166	TSC22D3	3.2681	0.723366	4.5179	6.24551e-06	0.00215643	chrX:107018606-107019611	Island	TSS200	X:107018859-107021211	Unclassified	TSC22D3;TSC22D3;TSC22D3;TSC22D3;TSC22D3;TSC22D3;TSC22D3;TSC22D3	ENST00000315660.4;ENST00000372384.2;ENST00000315660.4;ENST00000372384.2;ENST00000372383.4;ENST00000514426.1;ENST00000506081.1;ENST00000394928.2	5'UTR;5'UTR;1stExon;1stExon;TSS200;5'UTR;5'UTR;TSS1500	chrX:107018960-107020035	3					Male	FEV1FVC	VDAART
cg25558406	X	133594204	HPRT1	5.27382	1.16739	4.51761	6.25402e-06	0.00215643	chrX:133594203-133594828	Island	5'UTR;1stExon	X:133593729-133594554	Promoter_Associated	HPRT1;HPRT1;HPRT1;HPRT1;HPRT1	ENST00000462974.1;ENST00000298556.7;ENST00000298556.7;ENST00000370796.4;ENST00000370796.4	TSS200;5'UTR;1stExon;5'UTR;1stExon	chrX:133593720-133594370	3					Male	FEV1FVC	VDAART
cg22417589	X	21958631	SMS	3.23977	0.718814	4.50711	6.5717e-06	0.00222322	chrX:21958611-21959701	Island	TSS1500	X:21958317-21959738	Promoter_Associated	SMS;SMS;SMS;SMS	ENST00000379404.1;ENST00000415881.2;ENST00000478094.1;ENST00000404933.2	TSS1500;TSS1500;TSS1500;TSS200	chrX:21958540-21958935	3					Male	FEV1FVC	VDAART
cg01676224	X	18669513	RS1	2.92164	0.652693	4.47629	7.59521e-06	0.00252189			Body;Body;Body			RS1	ENST00000476595.1	TSS1500							Male	FEV1FVC	VDAART
cg09581098	X	118827110	SEPT6	3.80304	0.851256	4.46757	7.91133e-06	0.00253704	chrX:118826452-118827731	Island	5'UTR;1stExon;5'UTR;5'UTR;1stExon;5'UTR;1stExon;1stExon	X:118825912-118827912	Promoter_Associated	SEPT6;SEPT6;SEPT6;SEPT6;SEPT6	ENST00000394616.4;ENST00000394617.2;ENST00000360156.7;ENST00000394617.2;ENST00000360156.7	TSS1500;1stExon;1stExon;5'UTR;5'UTR	chrX:118827020-118827735	3					Male	FEV1FVC	VDAART
cg11016745	X	23926314	CXorf58	3.06687	0.686526	4.46723	7.92384e-06	0.00253704	chrX:23925590-23926315	Island	5'UTR;5'UTR;1stExon;TSS1500;1stExon;TSS1500	X:23925325-23926585	Promoter_Associated	CXorf58;CXorf58;APOO;APOO	ENST00000379211.3;ENST00000379211.3;ENST00000379226.4;ENST00000379220.3	1stExon;5'UTR;TSS1500;TSS1500			chrX:23925242-23927423	6	chrX:23924142-23927237	6	Male	FEV1FVC	VDAART
cg17920241	X	148586978	IDS	2.64874	0.593457	4.46324	8.07304e-06	0.00253947	chrX:148586552-148586984	Island	TSS200;TSS200;TSS200			IDS;IDS;IDS;AF011889.5;IDS	ENST00000428056.2;ENST00000340855.6;ENST00000370443.4;ENST00000422081.1;ENST00000541269.1	TSS200;TSS200;TSS200;3'UTR;5'UTR	chrX:148586520-148587015	3					Male	FEV1FVC	VDAART
cg20517444	X	15353854	PIGA	6.47434	1.45486	4.45013	8.58168e-06	0.0026317	chrX:15353369-15354008	Island	TSS200;TSS200	X:15352727-15354445	Promoter_Associated	PIGA;PIGA;PIGA	ENST00000428964.1;ENST00000542278.1;ENST00000333590.4	TSS200;TSS200;TSS1500	chrX:15353585-15354030	3					Male	FEV1FVC	VDAART
cg15694634	X	2722675	XG	6.49734	1.46067	4.44819	8.65982e-06	0.0026317			Body;Body;Body			XG	ENST00000533923.2	5'UTR	chrX:2722565-2722875	3					Male	FEV1FVC	VDAART
cg22422976	X	15584867	ACE2	-8.40457	1.89198	-4.44221	8.90382e-06	0.00266076			Body			ACE2	ENST00000471548.1	TSS1500					chrX:15582921-15585025	6	Male	FEV1FVC	VDAART
cg05207724	X	152907912	DUSP9	3.31315	0.74824	4.42793	9.51426e-06	0.00274977	chrX:152907595-152908323	Island	1stExon;5'UTR	X:152907827-152909266	Unclassified_Cell_type_specific	DUSP9;DUSP9	ENST00000477033.1;ENST00000370167.4	TSS200;TSS200	chrX:152907165-152908075	3					Male	FEV1FVC	VDAART
cg13058551	X	47510085	ELK1	3.61232	0.816241	4.42556	9.61919e-06	0.00274977	chrX:47509592-47510508	Island	TSS200;TSS200;TSS200	X:47509323-47510675	Unclassified	ELK1;ELK1;ELK1	ENST00000247161.3;ENST00000376983.3;ENST00000343894.4	TSS200;TSS200;TSS200	chrX:47509945-47510515	3					Male	FEV1FVC	VDAART
cg05707815	X	71934233	PHKA1	3.6274	0.819825	4.42461	9.66177e-06	0.00274977	chrX:71933681-71934265	Island	TSS1500;TSS1500	X:71934172-71934471	Unclassified	PHKA1;PHKA1;PHKA1;PHKA1	ENST00000373542.4;ENST00000373539.3;ENST00000373545.3;ENST00000339490.3	TSS1500;TSS200;TSS200;TSS1500	chrX:71933360-71934710	3					Male	FEV1FVC	VDAART
cg12158214	X	55187822	FAM104B	2.79834	0.636402	4.39713	1.09692e-05	0.00307309	chrX:55187321-55188007	Island	TSS200;TSS200;TSS200;TSS200;TSS200;TSS1500;TSS1500;TSS200	X:55187043-55188050	Promoter_Associated	FAM104B;FAM104B;FAM104B;FAM104B;FAM104B;FAM104B	ENST00000478918.1;ENST00000332132.4;ENST00000489298.1;ENST00000358460.4;ENST00000477847.2;ENST00000472571.2	TSS1500;TSS200;TSS1500;TSS200;TSS1500;TSS1500	chrX:55187185-55187955	3					Male	FEV1FVC	VDAART
cg25166062	X	48958423	WDR45	3.98632	0.908512	4.38774	1.14532e-05	0.00315933	chrX:48957764-48958595	Island	TSS1500	X:48957621-48958729	Promoter_Associated	WDR45	ENST00000356463.3	TSS1500	chrX:48958365-48958615	3					Male	FEV1FVC	VDAART
cg24844608	X	11129831	HCCS	7.20843	1.64558	4.38047	1.18421e-05	0.00318774	chrX:11129276-11129758	S_Shore	5'UTR;5'UTR	X:11129102-11130105	Promoter_Associated	HCCS;RP11-120D5.1;HCCS;HCCS	ENST00000321143.4;ENST00000433747.1;ENST00000380763.3;ENST00000380762.4	5'UTR;TSS1500;5'UTR;5'UTR	chrX:11129725-11130050	3					Male	FEV1FVC	VDAART
cg21139563	X	46112465		-10.1214	2.31124	-4.3792	1.19118e-05	0.00318774													chrX:46112076-46112658	6	Male	FEV1FVC	VDAART
cg01345087	X	47479175	SYN1	2.66729	0.609697	4.37477	1.2156e-05	0.00320526	chrX:47478670-47479515	Island	5'UTR;1stExon;5'UTR;1stExon	X:47479061-47479809	Unclassified_Cell_type_specific	SYN1;SYN1	ENST00000295987.7;ENST00000295987.7	1stExon;5'UTR			chrX:47478592-47480034	6	chrX:47478341-47480394	6	Male	FEV1FVC	VDAART
cg03335173	X	151806923	GABRQ	2.2265	0.510494	4.36146	1.29199e-05	0.0032457	chrX:151806233-151806947	Island	Body						chrX:151806825-151807435	3					Male	FEV1FVC	VDAART
cg02921434	X	146993433	ASFMR1	2.52957	0.58098	4.35397	1.33692e-05	0.0032457	chrX:146993091-146994200	Island	Body;TSS200;Body;Body;Body;Body	X:146992752-146994591	Promoter_Associated	FMR1;FMR1;FMR1;FMR1	ENST00000370470.1;ENST00000370471.3;ENST00000370477.1;ENST00000334557.6	TSS1500;TSS200;TSS200;TSS200	chrX:146993185-146993495	3					Male	FEV1FVC	VDAART
cg12128683	X	110924412	ALG13	4.25442	0.977365	4.35295	1.34319e-05	0.0032457	chrX:110924384-110925275	Island	TSS1500;1stExon;5'UTR;Body;1stExon;Body;Body;5'UTR;1stExon;Body;5'UTR;Body;1stExon;Body;Body;5'UTR	X:110923936-110925274	Promoter_Associated	ALG13;ALG13;ALG13;ALG13	ENST00000394780.3;ENST00000371979.3;ENST00000371979.3;ENST00000251943.4	TSS200;5'UTR;1stExon;5'UTR	chrX:110924140-110924510	3					Male	FEV1FVC	VDAART
cg11178991	X	16889794	RBBP7	4.11112	0.944636	4.35206	1.34862e-05	0.0032457	chrX:16887742-16889250	S_Shore	TSS1500			RBBP7;RBBP7	ENST00000404022.1;ENST00000380087.2	TSS1500;TSS1500			chrX:16887373-16890047	6	chrX:16884696-16890431	6	Male	FEV1FVC	VDAART
cg17095079	X	24711631	POLA1	4.70971	1.0823	4.35156	1.35174e-05	0.0032457	chrX:24711630-24712284	Island	TSS1500	X:24711381-24712598	Promoter_Associated_Cell_type_specific	POLA1;POLA1	ENST00000379068.3;ENST00000379059.3	TSS1500;TSS1500	chrX:24711605-24712095	3					Male	FEV1FVC	VDAART
cg24648715	X	102863004	TCEAL3	4.69645	1.07932	4.35131	1.35328e-05	0.0032457	chrX:102862719-102863148	Island	5'UTR;5'UTR	X:102862382-102863309	Promoter_Associated_Cell_type_specific	TCEAL3;TCEAL3;TCEAL3	ENST00000372628.1;ENST00000243286.3;ENST00000477014.1	5'UTR;5'UTR;5'UTR	chrX:102862225-102863335	3					Male	FEV1FVC	VDAART
cg03266942	X	24712207	POLA1	5.2287	1.20212	4.34958	1.36398e-05	0.0032457	chrX:24711630-24712284	Island	Body	X:24711381-24712598	Promoter_Associated_Cell_type_specific				chrX:24712120-24712355	3					Male	FEV1FVC	VDAART
cg02898382	X	129473829	SLC25A14	2.606	0.599566	4.34648	1.38339e-05	0.0032457	chrX:129473463-129473945	Island	TSS200;TSS200;TSS200;TSS200;TSS200	X:129473352-129474426	Promoter_Associated_Cell_type_specific	SLC25A14;SLC25A14;SLC25A14;SLC25A14;SLC25A14	ENST00000467496.1;ENST00000339231.3;ENST00000545805.1;ENST00000543953.1;ENST00000218197.5	TSS1500;TSS1500;TSS200;TSS200;TSS200	chrX:129473285-129474215	3					Male	FEV1FVC	VDAART
cg23446945	X	118740132	NKRF	2.93879	0.676388	4.34483	1.39386e-05	0.0032457	chrX:118739709-118740515	Island	TSS1500	X:118739225-118740711	Promoter_Associated	NKRF;NKRF	ENST00000542113.1;ENST00000304449.5	TSS1500;TSS1500	chrX:118739345-118740255	3					Male	FEV1FVC	VDAART
cg17607496	X	154033792	MPP1	2.91096	0.671466	4.33524	1.45604e-05	0.00333862	chrX:154033366-154033935	Island	5'UTR;1stExon;1stExon;1stExon;5'UTR;5'UTR;5'UTR;1stExon	X:154033406-154034202	Unclassified_Cell_type_specific	MPP1;MPP1;MPP1;MPP1;MPP1	ENST00000413259.3;ENST00000369534.3;ENST00000413259.3;ENST00000369534.3;ENST00000393531.1	5'UTR;1stExon;1stExon;5'UTR;TSS200	chrX:154033580-154034495	3					Male	FEV1FVC	VDAART
cg07381502	X	40440191	ATP6AP2	3.0719	0.708958	4.33299	1.471e-05	0.00333862	chrX:40439739-40440705	Island	TSS200	X:40439714-40440364	Promoter_Associated_Cell_type_specific	ATP6AP2;ATP6AP2;ATP6AP2;ATP6AP2;ATP6AP2;ATP6AP2;ATP6AP2	ENST00000544975.1;ENST00000486558.1;ENST00000538655.1;ENST00000535539.1;ENST00000535539.1;ENST00000378438.4;ENST00000378438.4	TSS200;TSS200;TSS200;5'UTR;1stExon;5'UTR;1stExon	chrX:40439965-40440255	3					Male	FEV1FVC	VDAART
cg15259889	X	24665506	PCYT1B	3.66307	0.846306	4.32831	1.50259e-05	0.00336769			TSS200;Body;TSS200	X:24665285-24665773	Unclassified_Cell_type_specific	PCYT1B;PCYT1B	ENST00000379144.2;ENST00000356768.4	TSS200;TSS1500	chrX:24665360-24665655	3					Male	FEV1FVC	VDAART
cg00732939	X	71792763	HDAC8	4.54903	1.05648	4.30584	1.66355e-05	0.00365911			1stExon;1stExon;1stExon;1stExon;1stExon;1stExon;5'UTR;5'UTR;5'UTR;5'UTR;5'UTR;5'UTR;Body	X:71792204-71793110	Promoter_Associated	HDAC8;HDAC8;HDAC8;HDAC8;HDAC8;HDAC8;HDAC8;HDAC8;HDAC8;HDAC8	ENST00000439122.2;ENST00000373573.3;ENST00000439122.2;ENST00000373573.3;ENST00000373559.4;ENST00000373556.3;ENST00000373560.2;ENST00000373583.1;ENST00000429103.2;ENST00000373554.1	1stExon;1stExon;5'UTR;5'UTR;TSS200;TSS200;TSS200;TSS200;TSS200;TSS200	chrX:71792165-71793055	3					Male	FEV1FVC	VDAART
cg26842946	X	71934219	PHKA1	5.25926	1.2218	4.30453	1.67344e-05	0.00365911	chrX:71933681-71934265	Island	TSS200;TSS200;TSS200	X:71934172-71934471	Unclassified	PHKA1;PHKA1;PHKA1;PHKA1	ENST00000339490.3;ENST00000373542.4;ENST00000373539.3;ENST00000373545.3	TSS200;TSS1500;TSS200;TSS200	chrX:71933360-71934710	3					Male	FEV1FVC	VDAART
cg15338502	X	142722377	SLITRK4	2.92201	0.681309	4.28882	1.79625e-05	0.00383608	chrX:142721410-142722958	Island	TSS200;5'UTR;5'UTR			SLITRK4;SLITRK4;SLITRK4	ENST00000381779.4;ENST00000338017.4;ENST00000356928.1	TSS200;5'UTR;5'UTR	chrX:142722305-142722675	3					Male	FEV1FVC	VDAART
cg09850561	X	38420581	TSPAN7	4.44789	1.03712	4.28871	1.79716e-05	0.00383608	chrX:38420557-38421478	Island	TSS200	X:38420222-38420946	Unclassified_Cell_type_specific	TSPAN7;TSPAN7;TSPAN7	ENST00000422612.2;ENST00000545599.1;ENST00000378482.2	TSS1500;TSS1500;TSS200	chrX:38420485-38420855	3					Male	FEV1FVC	VDAART
cg02602528	X	49028148	PLP2	2.96101	0.691183	4.28398	1.83582e-05	0.0038725	chrX:49028091-49029111	Island	TSS200	X:49027992-49028568	Promoter_Associated_Cell_type_specific	PLP2	ENST00000376322.3	TSS200	chrX:49028060-49028490	3					Male	FEV1FVC	VDAART
cg05558522	X	70288033	SNX12	4.17236	0.974648	4.28089	1.86144e-05	0.00388089	chrX:70287890-70288359	Island	1stExon	X:70287354-70288941	Promoter_Associated	SNX12;SNX12;SNX12;SNX12	ENST00000465030.1;ENST00000374274.3;ENST00000276105.3;ENST00000465030.1	1stExon;1stExon;1stExon;3'UTR	chrX:70287640-70288575	3					Male	FEV1FVC	VDAART
cg13806096	X	75648222	MAGEE1	3.23558	0.756688	4.27597	1.90303e-05	0.003922	chrX:75648708-75649533	N_Shore	1stExon;5'UTR	X:75647630-75648994	Promoter_Associated	MAGEE1;MAGEE1	ENST00000361470.2;ENST00000361470.2	5'UTR;1stExon	chrX:75647925-75648395	3					Male	FEV1FVC	VDAART
cg08622859	X	5154409		-5.33813	1.24922	-4.27316	1.92722e-05	0.00392672									chrX:5154200-5154455	3					Male	FEV1FVC	VDAART
cg22191603	X	150151572	HMGB3	4.05011	0.948766	4.26882	1.9651e-05	0.00395891	chrX:150151106-150152457	Island	TSS200	X:150151536-150151832	Unclassified	HMGB3;HMGB3	ENST00000448905.2;ENST00000325307.7	TSS1500;TSS200			chrX:150150726-150153687	6	chrX:150150829-150155424	6	Male	FEV1FVC	VDAART
cg05088151	X	152677200		2.8211	0.661938	4.26188	2.02711e-05	0.00401446	chrX:152676702-152677389	Island		X:152676353-152677953	Unclassified				chrX:152676645-152677635	3					Male	FEV1FVC	VDAART
cg07682072	X	48367166	PORCN	6.13526	1.44086	4.25805	2.06217e-05	0.00401446	chrX:48367165-48367742	Island	TSS1500;TSS1500;TSS1500;TSS1500;TSS1500	X:48366736-48367607	Promoter_Associated	PORCN;PORCN;PORCN;PORCN;PORCN;PORCN;AF196972.9;PORCN;PORCN;AF196972.9	ENST00000537758.1;ENST00000367574.4;ENST00000355961.4;ENST00000361988.3;ENST00000326194.6;ENST00000355092.3;ENST00000445586.1;ENST00000359882.4;ENST00000486272.1;ENST00000445586.1	TSS1500;TSS1500;TSS1500;TSS1500;TSS1500;TSS1500;1stExon;TSS200;TSS200;3'UTR			chrX:48366342-48368688	6	chrX:48366432-48368083	6	Male	FEV1FVC	VDAART
cg02288667	X	135991582		3.89122	0.914092	4.25693	2.07256e-05	0.00401446	chrX:135991412-135991928	Island		X:135991143-135992723	Promoter_Associated	RP11-308D16.4;RP11-308D16.4	ENST00000424306.1;ENST00000424306.1	1stExon;5'UTR	chrX:135991165-135992115	3					Male	FEV1FVC	VDAART
cg25549819	X	131352230	RAP2C	2.547	0.598464	4.25589	2.08224e-05	0.00401446	chrX:131351531-131352535	Island	TSS200	X:131352154-131352367	Promoter_Associated	RP5-842K24.2;RAP2C;RAP2C;RAP2C;RP5-842K24.2	ENST00000441399.1;ENST00000370874.1;ENST00000342983.2;ENST00000460462.1;ENST00000421483.1	TSS1500;5'UTR;TSS200;3'UTR;5'UTR	chrX:131351285-131352370	3					Male	FEV1FVC	VDAART
cg13113748	X	39942822	BCOR	6.5251	1.53555	4.24937	2.14375e-05	0.00408909	chrX:39942756-39943419	Island	5'UTR;5'UTR;5'UTR;5'UTR	X:39942092-39943595	Unclassified_Cell_type_specific	BCOR;BCOR	ENST00000397354.3;ENST00000378455.4	5'UTR;5'UTR	chrX:39941980-39943155	3					Male	FEV1FVC	VDAART
cg02634916	X	122866442	THOC2	3.70732	0.873336	4.24501	2.18585e-05	0.0041255	chrX:122866199-122867097	Island	Body	X:122866193-122867302	Promoter_Associated	RP5-931E15.2;THOC2	ENST00000442332.1;ENST00000408933.3	TSS1500;5'UTR	chrX:122865200-122866755	3					Male	FEV1FVC	VDAART
cg22750156	X	50557114	SHROOM4	5.2347	1.23441	4.24065	2.22869e-05	0.00416255	chrX:50556224-50557179	Island	TSS200;TSS200			SHROOM4;SHROOM4;SHROOM4	ENST00000289292.7;ENST00000289292.7;ENST00000376020.2	1stExon;5'UTR;TSS200	chrX:50556940-50557575	3					Male	FEV1FVC	VDAART
cg22221554	X	129245238	ELF4	3.11694	0.735443	4.23818	2.25335e-05	0.00416522	chrX:129243674-129245575	Island	TSS1500;TSS1500	X:129244010-129245763	Promoter_Associated	ELF4;ELF4	ENST00000308167.5;ENST00000335997.7	TSS1500;TSS1500	chrX:129244380-129245535	3					Male	FEV1FVC	VDAART
cg26308359	X	150565446	VMA21	2.6517	0.628288	4.22052	2.43737e-05	0.00445939	chrX:150565211-150565865	Island	TSS1500	X:150564711-150566029	Promoter_Associated	VMA21;VMA21	ENST00000330374.6;ENST00000477649.1	TSS1500;5'UTR	chrX:150564640-150565775	3					Male	FEV1FVC	VDAART
cg01857253	X	139014460		2.94047	0.697862	4.21354	2.51399e-05	0.00455312	chrX:139013862-139015491	Island				ATP11C;ATP11C	ENST00000370557.1;ENST00000370557.1	1stExon;5'UTR	chrX:139013160-139015075	3					Male	FEV1FVC	VDAART
cg16976876	X	10124911	CLCN4	7.07812	1.68439	4.20218	2.64351e-05	0.00473982	chrX:10126320-10126882	N_Shore	TSS200			CLCN4	ENST00000380833.4	TSS200	chrX:10124225-10125110	3					Male	FEV1FVC	VDAART
cg13208429	X	109561508	AMMECR1	3.59799	0.85807	4.19313	2.75135e-05	0.00488433	chrX:109560703-109561534	Island	5'UTR;TSS200;TSS200	X:109560609-109562069	Promoter_Associated	AMMECR1;AMMECR1;AMMECR1;AMMECR1	ENST00000496695.1;ENST00000372059.2;ENST00000262844.5;ENST00000372057.1	TSS1500;TSS200;TSS200;5'UTR	chrX:109560000-109561550	3					Male	FEV1FVC	VDAART
cg01488378	X	48769307	SLC35A2	4.43647	1.06191	4.17782	2.94316e-05	0.00512568	chrX:48768763-48769474	Island	TSS200;TSS1500;TSS1500	X:48768510-48769452	Promoter_Associated_Cell_type_specific	SLC35A2;SLC35A2;SLC35A2;SLC35A2;SLC35A2;SLC35A2	ENST00000376529.3;ENST00000247138.5;ENST00000413561.2;ENST00000445167.2;ENST00000376512.1;ENST00000376521.1	TSS1500;TSS1500;TSS1500;TSS1500;TSS1500;TSS200	chrX:48768840-48769655	3					Male	FEV1FVC	VDAART
cg00769799	X	133594079	HPRT1	4.32724	1.0362	4.17607	2.9659e-05	0.00512568	chrX:133594203-133594828	N_Shore	TSS200	X:133593729-133594554	Promoter_Associated	HPRT1;HPRT1;HPRT1	ENST00000462974.1;ENST00000298556.7;ENST00000370796.4	TSS1500;TSS200;TSS200	chrX:133593720-133594370	3					Male	FEV1FVC	VDAART
cg18288715	X	70316444	FOXO4	2.72742	0.653193	4.17552	2.97306e-05	0.00512568	chrX:70316349-70316671	Island	1stExon;1stExon	X:70316374-70316716	Promoter_Associated_Cell_type_specific	FOXO4;FOXO4;FOXO4;FOXO4	ENST00000374259.3;ENST00000466874.1;ENST00000341558.3;ENST00000466874.1	1stExon;1stExon;1stExon;5'UTR	chrX:70315845-70316575	3					Male	FEV1FVC	VDAART
cg18492262	X	12809589	PRPS2	3.75913	0.903447	4.16088	3.17026e-05	0.00541359	chrX:12809597-12810332	N_Shore	5'UTR;5'UTR;1stExon;1stExon	X:12808920-12810321	Promoter_Associated	PRPS2;PRPS2;PRPS2;PRPS2;PRPS2	ENST00000489404.1;ENST00000380668.5;ENST00000380668.5;ENST00000398491.2;ENST00000398491.2	TSS200;5'UTR;1stExon;5'UTR;1stExon	chrX:12809145-12810555	3					Male	FEV1FVC	VDAART
cg21960840	X	153236935	TMEM187	1.9285	0.46463	4.15061	3.31595e-05	0.00558232	chrX:153236071-153238480	Island	TSS1500;TSS200	X:153236160-153236946	Promoter_Associated	HCFC1;TMEM187;HCFC1;HCFC1;HCFC1	ENST00000310441.7;ENST00000369982.4;ENST00000310441.7;ENST00000354233.3;ENST00000369984.4	1stExon;TSS1500;5'UTR;TSS200;TSS1500	chrX:153236280-153237775	3					Male	FEV1FVC	VDAART
cg00691480	X	148713506	TMEM185A	2.11455	0.509773	4.14802	3.3536e-05	0.00558232	chrX:148712839-148713679	Island	1stExon;1stExon;1stExon;5'UTR;5'UTR;5'UTR;Body			TMEM185A;TMEM185A;TMEM185A;TMEM185A	ENST00000316916.8;ENST00000316916.8;ENST00000507237.1;ENST00000536359.1	1stExon;5'UTR;TSS200;TSS200	chrX:148713380-148713630	3					Male	FEV1FVC	VDAART
cg27434862	X	9615367	TBL1X	1.25798	0.303317	4.14742	3.36247e-05	0.00558232			5'UTR;5'UTR;5'UTR;5'UTR			TBL1X;TBL1X;TBL1X;TBL1X;TBL1X	ENST00000407597.2;ENST00000424279.1;ENST00000536365.1;ENST00000380961.1;ENST00000217964.7	5'UTR;5'UTR;5'UTR;5'UTR;5'UTR	chrX:9615320-9615550	3					Male	FEV1FVC	VDAART
cg26845351	X	152989558	BCAP31	4.41868	1.06608	4.14479	3.40119e-05	0.0055948	chrX:152988874-152991719	Island	5'UTR;5'UTR;5'UTR;TSS1500;1stExon;TSS200			BCAP31;BCAP31;ABCD1;BCAP31;BCAP31	ENST00000441714.1;ENST00000345046.6;ENST00000218104.3;ENST00000426131.2;ENST00000458587.2	5'UTR;5'UTR;TSS1500;TSS200;TSS200	chrX:152988120-152989695	3					Male	FEV1FVC	VDAART
cg21183872	X	118108506	LONRF3	3.28467	0.793568	4.13912	3.48647e-05	0.00568294	chrX:118108502-118110559	Island	TSS1500;TSS1500			LONRF3;LONRF3	ENST00000371628.3;ENST00000304778.7	TSS1500;TSS200	chrX:118108345-118110515	3					Male	FEV1FVC	VDAART
cg11049750	X	15289615	ASB9	-1.1827	0.285921	-4.13645	3.52725e-05	0.00568831			TSS1500;TSS1500;TSS1500;TSS1500			ASB9;ASB9;ASB9;ASB9;ASB9	ENST00000473862.1;ENST00000380483.3;ENST00000380485.3;ENST00000380488.4;ENST00000546332.1	TSS1500;TSS1500;TSS1500;TSS1500;TSS1500							Male	FEV1FVC	VDAART
cg27292235	X	154033831	MPP1	2.07903	0.502817	4.13476	3.55321e-05	0.00568831	chrX:154033366-154033935	Island	TSS200;TSS200;TSS200;TSS200	X:154033406-154034202	Unclassified_Cell_type_specific	MPP1;MPP1;MPP1	ENST00000393531.1;ENST00000369534.3;ENST00000413259.3	TSS200;TSS200;TSS200	chrX:154033580-154034495	3					Male	FEV1FVC	VDAART
cg08327960	X	38663047	MID1IP1	2.8802	0.698126	4.12562	3.69736e-05	0.00583732	chrX:38662906-38664764	Island	5'UTR;5'UTR;TSS200	X:38662385-38664278	Promoter_Associated_Cell_type_specific	MID1IP1;MID1IP1;MID1IP1-AS1;MID1IP1-AS1;MID1IP1;MID1IP1	ENST00000457894.1;ENST00000378474.3;ENST00000436893.1;ENST00000436893.1;ENST00000336949.6;ENST00000336949.6	5'UTR;5'UTR;3'UTR;1stExon;1stExon;5'UTR	chrX:38662800-38663095	3					Male	FEV1FVC	VDAART
cg15211677	X	102611451	WBP5	4.16755	1.01038	4.12475	3.7114e-05	0.00583732			1stExon;5'UTR;1stExon;1stExon;5'UTR;5'UTR;5'UTR;1stExon			WBP5;WBP5;WBP5;WBP5	ENST00000372661.3;ENST00000372661.3;ENST00000372656.3;ENST00000372656.3	1stExon;5'UTR;1stExon;5'UTR	chrX:102611260-102611515	3					Male	FEV1FVC	VDAART
cg17959735	X	109561515	AMMECR1	3.99505	0.969418	4.12109	3.77088e-05	0.00584942	chrX:109560703-109561534	Island	5'UTR;TSS200;TSS200	X:109560609-109562069	Promoter_Associated	AMMECR1;AMMECR1;AMMECR1;AMMECR1	ENST00000496695.1;ENST00000262844.5;ENST00000372059.2;ENST00000372057.1	TSS1500;TSS200;TSS1500;5'UTR	chrX:109560000-109561550	3					Male	FEV1FVC	VDAART
cg02032561	X	134478461	ZNF449	4.00427	0.971847	4.12027	3.78434e-05	0.00584942	chrX:134478644-134479057	N_Shore	TSS1500;TSS1500			ZNF449;ZNF75D	ENST00000370760.3;ENST00000494295.1	TSS1500;TSS1500	chrX:134478260-134478795	3					Male	FEV1FVC	VDAART
cg12614702	X	48768927	SLC35A2	4.97359	1.21311	4.09986	4.13408e-05	0.00633539	chrX:48768763-48769474	Island	5'UTR;1stExon;5'UTR;TSS200;1stExon	X:48768510-48769452	Promoter_Associated_Cell_type_specific	SLC35A2;SLC35A2;SLC35A2;SLC35A2;SLC35A2;SLC35A2;SLC35A2;SLC35A2;SLC35A2	ENST00000445167.2;ENST00000376512.1;ENST00000376521.1;ENST00000445167.2;ENST00000376512.1;ENST00000376529.3;ENST00000376521.1;ENST00000247138.5;ENST00000413561.2	1stExon;1stExon;1stExon;5'UTR;5'UTR;TSS200;5'UTR;TSS200;TSS200	chrX:48768840-48769655	3					Male	FEV1FVC	VDAART
cg27619118	X	111903405	LHFPL1	-1.73982	0.425775	-4.08625	4.38408e-05	0.00666158			Body			Y_RNA;LHFPL1	ENST00000363566.1;ENST00000478229.1	TSS1500;3'UTR							Male	FEV1FVC	VDAART
cg16371598	X	72433997	NAP1L2	4.27177	1.04703	4.07988	4.50581e-05	0.00678901			1stExon			NAP1L2;NAP1L2	ENST00000536638.1;ENST00000373517.3	5'UTR;1stExon					chrX:72433290-72435456	6	Male	FEV1FVC	VDAART
cg17479100	X	48768940	SLC35A2	5.69801	1.39897	4.07299	4.64127e-05	0.00693483	chrX:48768763-48769474	Island	5'UTR;TSS200;TSS200;1stExon	X:48768510-48769452	Promoter_Associated_Cell_type_specific	SLC35A2;SLC35A2;SLC35A2;SLC35A2;SLC35A2;SLC35A2;SLC35A2;SLC35A2	ENST00000376512.1;ENST00000376521.1;ENST00000376512.1;ENST00000376529.3;ENST00000376521.1;ENST00000247138.5;ENST00000413561.2;ENST00000445167.2	1stExon;1stExon;5'UTR;TSS200;5'UTR;TSS200;TSS200;TSS200	chrX:48768840-48769655	3					Male	FEV1FVC	VDAART
cg04039555	X	102000746	BHLHB9	3.24834	0.798318	4.06898	4.72185e-05	0.00696725	chrX:102000689-102001558	Island	TSS200;5'UTR;5'UTR;5'UTR;5'UTR;5'UTR;5'UTR;TSS200			BHLHB9;BHLHB9;BHLHB9;BHLHB9;BHLHB9	ENST00000372735.1;ENST00000447531.1;ENST00000483294.1;ENST00000457056.1;ENST00000361229.4	TSS1500;TSS200;5'UTR;5'UTR;5'UTR	chrX:102000665-102001075	3					Male	FEV1FVC	VDAART
cg01083397	X	153362990	MECP2	2.28092	0.560691	4.06806	4.74068e-05	0.00696725	chrX:153362568-153363473	Island	Body;5'UTR	X:153361905-153363868	Promoter_Associated	MECP2;MECP2;MECP2	ENST00000407218.1;ENST00000545451.1;ENST00000303391.6	5'UTR;5'UTR;5'UTR	chrX:153362800-153363035	3					Male	FEV1FVC	VDAART
cg05849875	X	151806628	GABRQ	3.09841	0.762191	4.06513	4.80048e-05	0.00699777	chrX:151806233-151806947	Island	TSS200			GABRQ	ENST00000333733.4	TSS200	chrX:151806065-151806635	3					Male	FEV1FVC	VDAART
cg12787580	X	152907915	DUSP9	3.46526	0.855294	4.05154	5.08811e-05	0.00735724	chrX:152907595-152908323	Island	1stExon;5'UTR	X:152907827-152909266	Unclassified_Cell_type_specific	DUSP9;DUSP9	ENST00000477033.1;ENST00000370167.4	TSS200;TSS200	chrX:152907165-152908075	3					Male	FEV1FVC	VDAART
cg11667509	X	153719406	SLC10A3	5.33921	1.3204	4.04364	5.26271e-05	0.0075186	chrX:153718654-153719455	Island	TSS1500;TSS1500;TSS1500	X:153718312-153719523	Promoter_Associated	SLC10A3;SLC10A3;SLC10A3	ENST00000369649.4;ENST00000393586.1;ENST00000263512.4	TSS1500;TSS1500;TSS1500			chrX:153717185-153720071	6	chrX:153717926-153719882	6	Male	FEV1FVC	VDAART
cg05239680	X	63005366		2.93044	0.724868	4.04272	5.28357e-05	0.0075186						ARHGEF9;ARHGEF9;ARHGEF9;ARHGEF9	ENST00000374878.1;ENST00000437457.2;ENST00000374878.1;ENST00000437457.2	1stExon;1stExon;5'UTR;5'UTR	chrX:63004785-63005675	3					Male	FEV1FVC	VDAART
cg19513111	X	152909540	DUSP9	2.60788	0.645869	4.03778	5.39593e-05	0.00754765	chrX:152909502-152910069	Island	5'UTR	X:152909473-152910508	Unclassified_Cell_type_specific	DUSP9;DUSP9	ENST00000477033.1;ENST00000370167.4	5'UTR;5'UTR	chrX:152908985-152909790	3					Male	FEV1FVC	VDAART
cg24040481	X	94931083		-10.3668	2.56801	-4.0369	5.41622e-05	0.00754765									chrX:94930920-94931155	3					Male	FEV1FVC	VDAART
cg27501723	X	107070027	MID2	2.14727	0.531991	4.03629	5.43027e-05	0.00754765	chrX:107069308-107070201	Island	Body;Body	X:107068691-107070658	Unclassified_Cell_type_specific				chrX:107069185-107070615	3					Male	FEV1FVC	VDAART
cg20451131	X	17673726	NHS	4.28534	1.06274	4.03233	5.52255e-05	0.00761688	chrX:17673385-17674483	Island	Body;Body	X:17673644-17673820	Unclassified_Cell_type_specific				chrX:17673640-17674090	3					Male	FEV1FVC	VDAART
cg09666011	X	56590113	UBQLN2	2.83476	0.70377	4.02796	5.62636e-05	0.00770081	chrX:56589945-56590514	Island	1stExon;5'UTR	X:56589467-56590755	Promoter_Associated_Cell_type_specific	UBQLN2;UBQLN2;UBQLN2;UBQLN2	ENST00000338222.5;ENST00000535171.1;ENST00000338222.5;ENST00000535171.1	5'UTR;5'UTR;1stExon;1stExon	chrX:56589605-56590395	3					Male	FEV1FVC	VDAART
cg27595778	X	131624071	MBNL3	5.65099	1.40643	4.01798	5.86985e-05	0.00794952	chrX:131623144-131624115	Island	TSS200	X:131623887-131624476	Promoter_Associated_Cell_type_specific	MBNL3	ENST00000370844.1	TSS200	chrX:131623700-131624135	3					Male	FEV1FVC	VDAART
cg01000789	X	69509790	PDZD11	3.08167	0.767224	4.01665	5.90301e-05	0.00794952	chrX:69509644-69509962	Island	1stExon;5'UTR;TSS200	X:69509218-69510232	Promoter_Associated	PDZD11;PDZD11;KIF4A;PDZD11;PDZD11;KIF4A;KIF4A;PDZD11	ENST00000374454.1;ENST00000239666.4;ENST00000374388.3;ENST00000374454.1;ENST00000239666.4;ENST00000374403.3;ENST00000485406.1;ENST00000473667.1	5'UTR;5'UTR;TSS200;1stExon;1stExon;TSS200;TSS200;TSS200	chrX:69509705-69509975	3					Male	FEV1FVC	VDAART
cg27665489	X	51075530	NUDT10	2.40008	0.597757	4.01514	5.94108e-05	0.00794952	chrX:51075272-51076331	Island	5'UTR	X:51075525-51075727	Unclassified_Cell_type_specific	NUDT10;NUDT10	ENST00000376006.3;ENST00000356450.2	5'UTR;TSS200	chrX:51075500-51075775	3					Male	FEV1FVC	VDAART
cg26146690	X	153686222	PLXNA3	3.43292	0.855607	4.01226	6.01395e-05	0.00798742	chrX:153686094-153687124	Island	TSS1500	X:153686083-153687161	Unclassified_Cell_type_specific	PLXNA3	ENST00000369682.3	TSS1500	chrX:153686085-153686755	3					Male	FEV1FVC	VDAART
cg11371160	X	153714615	UBL4A	2.12231	0.530449	4.00097	6.30841e-05	0.00831689	chrX:153714288-153715375	Island	Body	X:153714274-153715541	Promoter_Associated	UBL4A	ENST00000477777.1	TSS200	chrX:153714065-153715715	3					Male	FEV1FVC	VDAART
cg07200487	X	124339462		4.7232	1.18103	3.99923	6.3549e-05	0.00831704	chrX:124338904-124339940	Island							chrX:124338785-124339695	3					Male	FEV1FVC	VDAART
cg11663421	X	47004739	NDUFB11	5.44424	1.36557	3.9868	6.69706e-05	0.00870132	chrX:47003750-47004987	Island	TSS200;TSS200;TSS1500;TSS1500;5'UTR;5'UTR;1stExon;1stExon	X:47003596-47005333	Promoter_Associated	NDUFB11;NDUFB11;RBM10;NDUFB11;RBM10;RBM10;RBM10;RBM10;RBM10;RBM10;NDUFB11;RBM10	ENST00000377811.3;ENST00000377811.3;ENST00000377604.3;ENST00000447793.2;ENST00000468791.1;ENST00000329236.7;ENST00000345781.6;ENST00000377604.3;ENST00000468791.1;ENST00000329236.7;ENST00000276062.8;ENST00000345781.6	1stExon;5'UTR;1stExon;TSS1500;1stExon;1stExon;1stExon;5'UTR;5'UTR;5'UTR;TSS1500;5'UTR			chrX:47002900-47006770	6	chrX:47003064-47007457	6	Male	FEV1FVC	VDAART
cg08059778	X	129116536	BCORL1	4.59185	1.15362	3.98039	6.88022e-05	0.00887499	chrX:129113845-129118029	Island	TSS200	X:129116458-129116735	Promoter_Associated	BCORL1;BCORL1;BCORL1	ENST00000218147.7;ENST00000359304.2;ENST00000488135.1	TSS200;TSS200;5'UTR	chrX:129116285-129116655	3					Male	FEV1FVC	VDAART
cg12116566	X	103217425	TMSB15B	3.76224	0.945896	3.97744	6.9662e-05	0.00892171	chrX:103217140-103217713	Island	5'UTR;Body	X:103216921-103217535	Unclassified_Cell_type_specific	DPPA3P1;TMSB15B;TMSB15B;TMSB15B;TMSB15B;TMSB15B;TMSB15B	ENST00000451146.1;ENST00000563257.1;ENST00000540220.1;ENST00000436583.1;ENST00000436583.1;ENST00000569577.1;ENST00000419165.1	TSS1500;5'UTR;5'UTR;1stExon;5'UTR;5'UTR;5'UTR	chrX:103217325-103217535	3					Male	FEV1FVC	VDAART
cg08980509	X	147582041	AFF2	2.7435	0.691419	3.96794	7.24981e-05	0.00921908	chrX:147581861-147582072	Island	TSS200;TSS200;TSS200;TSS200;TSS200	X:147581823-147583667	Unclassified_Cell_type_specific	AC002368.4;AFF2;AFF2;AFF2	ENST00000456981.1;ENST00000370458.1;ENST00000370460.2;ENST00000342251.3	3'UTR;TSS1500;TSS200;TSS200	chrX:147581940-147583675	3					Male	FEV1FVC	VDAART
cg19358195	X	83443518	RPS6KA6	3.69761	0.932383	3.96576	7.31618e-05	0.00923797	chrX:83442396-83443335	S_Shore	TSS1500			RPS6KA6;RPS6KA6	ENST00000262752.2;ENST00000543399.1	TSS1500;TSS1500	chrX:83443105-83443635	3					Male	FEV1FVC	VDAART
cg01108554	X	129473637	SLC25A14	4.12131	1.04009	3.96244	7.4188e-05	0.00928903	chrX:129473463-129473945	Island	TSS1500;TSS1500	X:129473352-129474426	Promoter_Associated_Cell_type_specific	SLC25A14;SLC25A14;SLC25A14;SLC25A14;SLC25A14	ENST00000545805.1;ENST00000543953.1;ENST00000218197.5;ENST00000467496.1;ENST00000339231.3	TSS1500;TSS1500;TSS1500;TSS1500;TSS1500	chrX:129473285-129474215	3					Male	FEV1FVC	VDAART
cg19605909	X	67718729	YIPF6	4.65514	1.17541	3.96045	7.4809e-05	0.00928903	chrX:67718427-67719071	Island	TSS200	X:67718257-67719100	Promoter_Associated_Cell_type_specific	YIPF6;YIPF6;YIPF6;YIPF6	ENST00000462683.1;ENST00000462683.1;ENST00000470730.1;ENST00000374622.2	5'UTR;1stExon;TSS200;TSS200	chrX:67718700-67719175	3					Male	FEV1FVC	VDAART
cg20662859	X	150151609	HMGB3	2.50891	0.633731	3.95895	7.52791e-05	0.00928903	chrX:150151106-150152457	Island	TSS200	X:150151536-150151832	Unclassified	HMGB3;HMGB3	ENST00000448905.2;ENST00000325307.7	TSS1500;TSS200	chrX:150151600-150151855	3					Male	FEV1FVC	VDAART
cg00834229	X	55515653	USP51	4.42629	1.11844	3.95754	7.5725e-05	0.00928903	chrX:55515067-55515544	S_Shore	TSS200	X:55514794-55516250	Promoter_Associated	USP51	ENST00000500968.3	TSS200	chrX:55514740-55516070	3					Male	FEV1FVC	VDAART
cg04754076	X	152599461	ZNF275	3.28107	0.829351	3.95618	7.61565e-05	0.00928903	chrX:152599434-152600076	Island	TSS200	X:152599025-152600555	Promoter_Associated	ZNF275	ENST00000370251.2	TSS200	chrX:152599185-152599690	3					Male	FEV1FVC	VDAART
cg05185504	X	119443687	FAM70A	5.65092	1.4291	3.95419	7.67935e-05	0.00930343	chrX:119444859-119445272	N_Shore	Body;Body;Body	X:119442772-119444048	Unclassified				chrX:119443340-119443815	3					Male	FEV1FVC	VDAART
cg09222696	X	153237363	TMEM187	3.87527	0.980562	3.95209	7.74725e-05	0.00932269	chrX:153236071-153238480	Island	TSS1500;TSS1500	X:153237293-153237720	Promoter_Associated	TMEM187;HCFC1;HCFC1;HCFC1	ENST00000369982.4;ENST00000369984.4;ENST00000354233.3;ENST00000310441.7	TSS1500;TSS1500;TSS1500;TSS200	chrX:153236280-153237775	3					Male	FEV1FVC	VDAART
cg15255859	X	14891601	FANCB	2.75358	0.698887	3.93994	8.15003e-05	0.00962193	chrX:14890991-14891734	Island	TSS1500;5'UTR;TSS1500;1stExon	X:14890952-14892003	Promoter_Associated	FANCB;FANCB;MOSPD2;MOSPD2;MOSPD2;MOSPD2	ENST00000398334.1;ENST00000324138.3;ENST00000380492.3;ENST00000380492.3;ENST00000482354.1;ENST00000482354.1	TSS1500;TSS1500;5'UTR;1stExon;1stExon;5'UTR			chrX:14890483-14892389	6	chrX:14890335-14892569	6	Male	FEV1FVC	VDAART
cg09879385	X	130838253	FIRRE	-7.33665	1.86232	-3.93952	8.16452e-05	0.00962193			Body	X:130838093-130839712	Gene_Associated	RP11-453F18__B.1	ENST00000427391.1	3'UTR	chrX:130838165-130838475	3					Male	FEV1FVC	VDAART
cg09056691	X	154033836	MPP1	1.96498	0.498797	3.93944	8.16734e-05	0.00962193	chrX:154033366-154033935	Island	TSS200;TSS200;TSS200;TSS200	X:154033406-154034202	Unclassified_Cell_type_specific	MPP1;MPP1;MPP1	ENST00000393531.1;ENST00000369534.3;ENST00000413259.3	TSS200;TSS200;TSS200	chrX:154033580-154034495	3					Male	FEV1FVC	VDAART
cg15050093	X	118925759	RPL39	3.72558	0.946019	3.93817	8.21057e-05	0.00962193	chrX:118925157-118926129	Island	TSS200	X:118924850-118926318	Promoter_Associated_Cell_type_specific	RPL39;RPL39	ENST00000361575.3;ENST00000468844.1	TSS200;TSS1500	chrX:118925265-118925795	3					Male	FEV1FVC	VDAART
cg13768026	X	130036695	ENOX2	3.7644	0.956599	3.93519	8.31313e-05	0.00967496	chrX:130036747-130037158	N_Shore	5'UTR;5'UTR	X:130036533-130037996	Promoter_Associated	ENOX2;ENOX2;ENOX2;ENOX2	ENST00000492263.1;ENST00000538435.1;ENST00000338144.3;ENST00000350369.4	3'UTR;5'UTR;5'UTR;5'UTR	chrX:130036580-130037095	3					Male	FEV1FVC	VDAART
cg13937627	X	153236838	TMEM187	4.84189	1.23086	3.93373	8.36374e-05	0.00967496	chrX:153236071-153238480	Island	TSS1500;TSS200	X:153236160-153236946	Promoter_Associated	HCFC1;TMEM187;HCFC1;HCFC1;HCFC1	ENST00000310441.7;ENST00000369982.4;ENST00000310441.7;ENST00000354233.3;ENST00000369984.4	1stExon;TSS1500;5'UTR;TSS200;TSS1500	chrX:153236280-153237775	3					Male	FEV1FVC	VDAART
cg26202131	X	46433058	CHST7	2.49693	0.636372	3.92369	8.72024e-05	0.0100152	chrX:46433054-46434902	Island	TSS200	X:46431504-46433356	Unclassified	CHST7	ENST00000276055.3	TSS200	chrX:46432725-46433275	3					Male	FEV1FVC	VDAART
cg24248049	X	133941190	FAM122C	3.56663	0.909313	3.92233	8.76955e-05	0.0100152			TSS200;TSS200;TSS200;TSS200;TSS200;TSS200;Body	X:133940939-133941380	Promoter_Associated	FAM122C;FAM122C;FAM122C;FAM122C	ENST00000370784.4;ENST00000370785.3;ENST00000475361.1;ENST00000445123.1	TSS200;TSS200;TSS200;TSS200	chrX:133941005-133941315	3					Male	FEV1FVC	VDAART
cg26369916	X	139587279	SOX3	6.67909	1.70351	3.92079	8.82587e-05	0.0100157	chrX:139585867-139588578	Island	TSS200			SOX3	ENST00000370536.2	TSS200	chrX:139587085-139587455	3					Male	FEV1FVC	VDAART
cg19168249	X	153657001	ATP6AP1	2.88481	0.736825	3.91519	9.03332e-05	0.010116	chrX:153656733-153657363	Island	5'UTR;1stExon	X:153656668-153657524	Promoter_Associated	ATP6AP1;ATP6AP1;ATP6AP1	ENST00000445849.3;ENST00000369762.2;ENST00000369762.2	TSS200;5'UTR;1stExon	chrX:153656800-153657075	3					Male	FEV1FVC	VDAART
cg07085035	X	10028900	WWC3	-1.17091	0.299071	-3.91514	9.03515e-05	0.010116			5'UTR			Y_RNA;WWC3	ENST00000365599.1;ENST00000380861.4	TSS1500;5'UTR							Male	FEV1FVC	VDAART
cg09743261	X	71458871	ERCC6L	4.29457	1.09767	3.91244	9.13679e-05	0.010116	chrX:71458560-71459202	Island	TSS200;Body	X:71458507-71459289	Promoter_Associated	ERCC6L;ERCC6L;ERCC6L;ERCC6L	ENST00000373657.1;ENST00000334463.3;ENST00000334463.3;ENST00000373657.1	1stExon;1stExon;5'UTR;5'UTR	chrX:71458800-71459055	3					Male	FEV1FVC	VDAART
cg08587717	X	118709261	UBE2A	3.18438	0.813928	3.91236	9.13997e-05	0.010116	chrX:118708293-118709240	S_Shore	Body;Body	X:118707580-118709556	Promoter_Associated	UBE2A	ENST00000469205.1	5'UTR			chrX:118707309-118709416	6	chrX:118707628-118710021	6	Male	FEV1FVC	VDAART
cg09738386	X	100645872	RPL36A	4.77697	1.22198	3.9092	9.26028e-05	0.0101863	chrX:100645780-100646107	Island	TSS200	X:100645391-100646487	Promoter_Associated	RPL36A;RPL36A;RP1-164F3.9;RPL36A;RPL36A	ENST00000471855.1;ENST00000553110.1;ENST00000409170.3;ENST00000427805.2;ENST00000427805.2	TSS1500;TSS200;TSS200;5'UTR;1stExon	chrX:100645800-100646055	3					Male	FEV1FVC	VDAART
cg03580328	X	73641615	SLC16A2	3.98014	1.01938	3.90449	9.44255e-05	0.0102922	chrX:73641647-73642011	N_Shore	1stExon			SLC16A2	ENST00000276033.4	1stExon	chrX:73640765-73641915	3					Male	FEV1FVC	VDAART
cg05782651	X	109561747	AMMECR1	4.53272	1.16112	3.90375	9.47134e-05	0.0102922	chrX:109560703-109561534	S_Shore	5'UTR;TSS1500;TSS1500	X:109560609-109562069	Promoter_Associated	AMMECR1;AMMECR1;AMMECR1;AMMECR1	ENST00000496695.1;ENST00000372059.2;ENST00000262844.5;ENST00000372057.1	TSS1500;TSS1500;TSS1500;5'UTR	chrX:109561625-109562090	3					Male	FEV1FVC	VDAART
cg14772068	X	55479202	MAGEH1	3.68579	0.94539	3.89869	9.6713e-05	0.0104462			1stExon	X:55479009-55479204	Promoter_Associated	MAGEH1	ENST00000342972.1	1stExon	chrX:55478945-55479310	3					Male	FEV1FVC	VDAART
cg14029629	X	49023064	MAGIX	2.74083	0.703628	3.89528	9.80859e-05	0.010492	chrX:49022407-49023072	Island	3'UTR;3'UTR;3'UTR;3'UTR	X:49022595-49023649	Promoter_Associated_Cell_type_specific	MAGIX	ENST00000376338.3	3'UTR	chrX:49022365-49023170	3					Male	FEV1FVC	VDAART
cg03679269	X	71351803	NHSL2	2.42439	0.622479	3.89473	9.83073e-05	0.010492	chrX:71350941-71352137	Island	Body;TSS200	X:71351217-71352051	Unclassified_Cell_type_specific	RGAG4;RGAG4	ENST00000479991.1;ENST00000545866.1	TSS200;TSS200	chrX:71351785-71352115	3					Male	FEV1FVC	VDAART
cg22449896	X	153402621		3.40099	0.874444	3.88932	0.000100526	0.0106653	chrX:153402306-153402674	Island		X:153401284-153403171	Unclassified				chrX:153402445-153402815	3					Male	FEV1FVC	VDAART
cg10421300	X	103087077	RAB9B	2.94804	0.758943	3.8844	0.000102581	0.0108193	chrX:103087020-103087314	Island	1stExon;5'UTR	X:103086328-103087663	Unclassified	RAB9B;RAB9B	ENST00000243298.2;ENST00000243298.2	5'UTR;1stExon	chrX:103086385-103087475	3					Male	FEV1FVC	VDAART
cg11906884	X	152989902	BCAP31	2.71948	0.700439	3.88253	0.000103375	0.0108392	chrX:152988874-152991719	Island	5'UTR;TSS1500;TSS1500;TSS1500;1stExon;TSS200			BCAP31;ABCD1;BCAP31;BCAP31;ABCD1;BCAP31;BCAP31	ENST00000345046.6;ENST00000218104.3;ENST00000426131.2;ENST00000458587.2;ENST00000370129.3;ENST00000345046.6;ENST00000441714.1	5'UTR;TSS1500;TSS1500;TSS1500;TSS1500;1stExon;TSS200	chrX:152989780-152990450	3					Male	FEV1FVC	VDAART
cg14867863	X	133119961	GPC3	3.60877	0.930248	3.87936	0.00010473	0.0109175	chrX:133118960-133119990	Island	TSS1500;TSS1500;TSS1500;TSS1500			GPC3;GPC3;GPC3	ENST00000543339.1;ENST00000394299.2;ENST00000370818.3	TSS1500;TSS1500;TSS200	chrX:133119345-133120155	3					Male	FEV1FVC	VDAART
cg00790086	X	46696474	RP2	2.74279	0.707568	3.87635	0.000106033	0.0109894	chrX:46696141-46697075	Island	1stExon;5'UTR	X:46695962-46697271	Promoter_Associated	RP2;RP2	ENST00000218340.3;ENST00000218340.3	5'UTR;1stExon	chrX:46696105-46696675	3					Male	FEV1FVC	VDAART
cg25508573	X	152990337	BCAP31	2.61746	0.675533	3.87465	0.000106777	0.011003	chrX:152988874-152991719	Island	TSS1500;TSS1500;TSS1500;TSS200;5'UTR;1stExon	X:152990008-152990488	Promoter_Associated	BCAP31;BCAP31;ABCD1;BCAP31;BCAP31;ABCD1;ABCD1	ENST00000426131.2;ENST00000458587.2;ENST00000370129.3;ENST00000441714.1;ENST00000345046.6;ENST00000218104.3;ENST00000218104.3	TSS1500;TSS1500;TSS1500;TSS1500;TSS200;5'UTR;1stExon	chrX:152989780-152990450	3					Male	FEV1FVC	VDAART
cg19075266	X	147090212	FMR1NB	4.14689	1.07174	3.86932	0.000109138	0.0111465			ExonBnd;Body			5S_rRNA;FMR1NB	ENST00000364415.1;ENST00000370467.3	TSS1500;ExonBnd							Male	FEV1FVC	VDAART
cg03391801	X	153607825	EMD	2.27835	0.588917	3.86871	0.000109414	0.0111465	chrX:153606334-153608237	Island	5'UTR;1stExon	X:153606791-153608059	Promoter_Associated	EMD;EMD;EMD;EMD;EMD	ENST00000369842.4;ENST00000369842.4;ENST00000369835.3;ENST00000369835.3;ENST00000492448.1	5'UTR;1stExon;5'UTR;1stExon;TSS200			chrX:153606267-153610071	6	chrX:153605875-153610389	6	Male	FEV1FVC	VDAART
cg02696431	X	70338281	MED12	5.53478	1.43236	3.86408	0.000111506	0.011292	chrX:70338280-70338866	Island	TSS200	X:70338213-70338728	Promoter_Associated_Cell_type_specific	MED12;MED12;MED12	ENST00000374102.1;ENST00000374080.3;ENST00000536756.1	TSS1500;TSS1500;TSS200	chrX:70338265-70338655	3					Male	FEV1FVC	VDAART
cg14570389	X	131351543	RAP2C	4.11414	1.06533	3.86185	0.000112531	0.011292	chrX:131351531-131352535	Island	5'UTR			RP5-842K24.2;RAP2C;RAP2C;RAP2C;RP5-842K24.2	ENST00000441399.1;ENST00000342983.2;ENST00000370874.1;ENST00000460462.1;ENST00000421483.1	TSS1500;5'UTR;5'UTR;3'UTR;5'UTR	chrX:131351285-131352370	3					Male	FEV1FVC	VDAART
cg26505478	X	119695213	CUL4B	2.10961	0.546352	3.86125	0.000112806	0.011292	chrX:119694943-119695228	Island	Body;TSS1500	X:119694489-119695993	Promoter_Associated	CUL4B	ENST00000371322.5	TSS1500	chrX:119694645-119695575	3					Male	FEV1FVC	VDAART
cg01756638	X	154444356	VBP1	4.26344	1.1045	3.86006	0.000113361	0.011292			TSS1500	X:154444143-154445660	Promoter_Associated	VBP1	ENST00000286428.5	TSS1500	chrX:154444265-154444475	3					Male	FEV1FVC	VDAART
cg27609596	X	23351750	PTCHD1	3.96237	1.02771	3.85552	0.000115482	0.0114397	chrX:23351142-23353639	Island	TSS1500	X:23351669-23351867	Unclassified_Cell_type_specific	PTCHD1	ENST00000379361.4	TSS1500	chrX:23351385-23351915	3					Male	FEV1FVC	VDAART
cg01538344	X	100546291	TAF7L	2.30553	0.598224	3.85395	0.000116225	0.0114501	chrX:100546063-100546550	Island	1stExon;Body;5'UTR			TAF7L;TAF7L;TAF7L	ENST00000356784.1;ENST00000372905.2;ENST00000356784.1	5'UTR;5'UTR;1stExon	chrX:100546185-100546555	3					Male	FEV1FVC	VDAART
cg01651728	X	145076186	MIR890	-1.13893	0.295763	-3.85082	0.000117722	0.0115342			TSS1500			MIR890	ENST00000401256.1	TSS1500							Male	FEV1FVC	VDAART
cg17811760	X	49687610	CLCN5	2.54396	0.662625	3.83922	0.000123424	0.0119858	chrX:49687027-49687993	Island	5'UTR;5'UTR	X:49686836-49687917	Promoter_Associated	CLCN5;CLCN5;CLCN5;CLCN5	ENST00000376088.3;ENST00000376091.3;ENST00000482218.1;ENST00000450422.3	5'UTR;5'UTR;5'UTR;5'UTR	chrX:49687525-49688435	3					Male	FEV1FVC	VDAART
cg08770324	X	70319092	FOXO4	1.08337	0.282299	3.83768	0.000124201	0.0119858	chrX:70315496-70315853	S_Shelf	Body;Body			FOXO4	ENST00000466874.1	5'UTR							Male	FEV1FVC	VDAART
cg19039368	X	128812506		3.31446	0.863722	3.83741	0.000124337	0.0119858	chrX:128812232-128812519	Island		X:128811841-128812973	Unclassified_Cell_type_specific				chrX:128811745-128812555	3					Male	FEV1FVC	VDAART
cg12137402	X	68836202	EDA	1.61188	0.420324	3.83484	0.000125646	0.0120151	chrX:68835648-68837063	Island	1stExon;1stExon;1stExon;1stExon;1stExon;1stExon	X:68835560-68836605	Unclassified_Cell_type_specific	EDA;EDA;EDA	ENST00000338901.3;ENST00000524573.1;ENST00000502251.1	1stExon;1stExon;5'UTR	chrX:68836125-68836455	3					Male	FEV1FVC	VDAART
cg08998989	X	17755531	SCML1	3.98965	1.04055	3.83419	0.000125981	0.0120151	chrX:17755053-17756648	Island	TSS200;TSS200;TSS200;TSS200	X:17754866-17756294	Promoter_Associated	SCML1;SCML1;SCML1	ENST00000380045.3;ENST00000380041.3;ENST00000398080.1	TSS200;TSS200;TSS200	chrX:17754945-17755850	3					Male	FEV1FVC	VDAART
cg08408091	X	153672393	FAM50A	3.31516	0.864971	3.83268	0.000126755	0.0120249	chrX:153672274-153673020	Island	TSS200	X:153671977-153672970	Promoter_Associated_Cell_type_specific	FAM50A	ENST00000393600.3	TSS200	chrX:153672320-153672535	3					Male	FEV1FVC	VDAART
cg23121114	X	153285118	IRAK1	2.11396	0.551883	3.83046	0.000127904	0.0120554	chrX:153284685-153285655	Island	Body;Body;Body	X:153284526-153285979	Promoter_Associated	IRAK1;IRAK1	ENST00000477274.1;ENST00000393682.1	TSS1500;1stExon	chrX:153284565-153287095	3					Male	FEV1FVC	VDAART
cg24608181	X	148713502	TMEM185A	1.83709	0.479724	3.82947	0.00012842	0.0120554	chrX:148712839-148713679	Island	1stExon;1stExon;1stExon;5'UTR;5'UTR;5'UTR;Body			TMEM185A;TMEM185A;TMEM185A;TMEM185A	ENST00000316916.8;ENST00000316916.8;ENST00000507237.1;ENST00000536359.1	1stExon;5'UTR;TSS200;TSS200	chrX:148713380-148713630	3					Male	FEV1FVC	VDAART
cg13244998	X	129114666		2.36604	0.618269	3.82688	0.000129779	0.0121195	chrX:129113845-129118029	Island				BCORL1	ENST00000488135.1	TSS1500	chrX:129114485-129114715	3					Male	FEV1FVC	VDAART
cg16692973	X	119445209	FAM70A	4.30753	1.12647	3.8239	0.000131355	0.0122031	chrX:119444859-119445272	Island	1stExon;5'UTR;5'UTR;1stExon;1stExon;5'UTR	X:119445146-119445432	Unclassified_Cell_type_specific	FAM70A;FAM70A;FAM70A;FAM70A;FAM70A;FAM70A	ENST00000480821.1;ENST00000480821.1;ENST00000309720.5;ENST00000371369.4;ENST00000309720.5;ENST00000371369.4	3'UTR;1stExon;1stExon;1stExon;5'UTR;5'UTR	chrX:119444705-119445535	3					Male	FEV1FVC	VDAART
cg21284034	X	102883667	TCEAL1	3.31327	0.866773	3.82254	0.000132085	0.0122076	chrX:102884436-102884677	N_Shore	TSS1500;1stExon;TSS1500;5'UTR	X:102883611-102884326	Promoter_Associated_Cell_type_specific	TCEAL1;TCEAL1;TCEAL1;TCEAL1;TCEAL1;TCEAL1;TCEAL3	ENST00000537029.1;ENST00000372625.3;ENST00000469820.1;ENST00000372624.3;ENST00000372626.3;ENST00000372626.3;ENST00000477014.1	TSS1500;TSS1500;TSS1500;TSS1500;1stExon;5'UTR;5'UTR	chrX:102883520-102884075	3					Male	FEV1FVC	VDAART
cg13067096	X	153672320	FAM50A	3.266	0.854791	3.82081	0.000133012	0.0122102	chrX:153672274-153673020	Island	TSS200	X:153671977-153672970	Promoter_Associated_Cell_type_specific	FAM50A	ENST00000393600.3	TSS200	chrX:153672320-153672535	3					Male	FEV1FVC	VDAART
cg24507210	X	112084814	AMOT	6.48294	1.69712	3.81996	0.000133475	0.0122102	chrX:112083564-112084815	Island	TSS1500	X:112083413-112085275	Promoter_Associated	AMOT;AMOT	ENST00000462114.1;ENST00000304758.1	TSS1500;TSS1500	chrX:112084345-112084995	3					Male	FEV1FVC	VDAART
cg12058840	X	135579744	HTATSF1	3.0889	0.80975	3.81464	0.000136383	0.0124129	chrX:135579001-135580099	Island	5'UTR;5'UTR;1stExon	X:135578666-135580196	Promoter_Associated_Cell_type_specific	HTATSF1;HTATSF1;HTATSF1;HTATSF1;HTATSF1	ENST00000535601.1;ENST00000218364.4;ENST00000218364.4;ENST00000415377.2;ENST00000415377.2	5'UTR;5'UTR;1stExon;5'UTR;1stExon	chrX:135578900-135579750	3					Male	FEV1FVC	VDAART
cg08911562	X	22079347	PHEX	-0.900154	0.23645	-3.80695	0.000140692	0.0127405			Body;Body								chrX:22078029-22080353	6	chrX:22078366-22079543	6	Male	FEV1FVC	VDAART
cg01762011	X	139173393		2.26023	0.594095	3.8045	0.00014209	0.0128024	chrX:139173387-139173767	Island									chrX:139173093-139174707	6	chrX:139173158-139174721	6	Male	FEV1FVC	VDAART
cg07863318	X	119005983	RNF113A	3.45606	0.909619	3.79946	0.000145012	0.0130003	chrX:119005251-119006217	Island	TSS200;Body	X:119005139-119006336	Promoter_Associated_Cell_type_specific	RNF113A	ENST00000371442.2	TSS200	chrX:119005940-119006255	3					Male	FEV1FVC	VDAART
cg07187289	X	153059903	IDH3G	2.64021	0.6952	3.79777	0.000146006	0.0130243	chrX:153059275-153060557	Island	5'UTR;TSS200;1stExon;5'UTR;1stExon	X:153059070-153060237	Promoter_Associated	SSR4;IDH3G;IDH3G;IDH3G;IDH3G;IDH3G;IDH3G;IDH3G;SSR4;SSR4;SSR4;SSR4;SSR4	ENST00000370087.1;ENST00000370092.3;ENST00000217901.5;ENST00000370092.3;ENST00000217901.5;ENST00000427365.2;ENST00000393771.3;ENST00000370093.1;ENST00000370086.3;ENST00000460616.1;ENST00000370085.3;ENST00000320857.3;ENST00000320857.3	5'UTR;1stExon;1stExon;5'UTR;5'UTR;TSS200;TSS200;TSS200;TSS200;TSS1500;TSS1500;1stExon;5'UTR	chrX:153059760-153060115	3					Male	FEV1FVC	VDAART
cg08446187	X	154299289	MTCP1	2.86972	0.755987	3.79599	0.000147054	0.0130529	chrX:154299062-154299795	Island	1stExon;5'UTR;TSS1500;5'UTR;TSS1500;1stExon	X:154298720-154300585	Promoter_Associated	MTCP1NB;MTCP1;MTCP1;BRCC3;BRCC3;BRCC3;BRCC3;BRCC3;MTCP1;MTCP1;MTCP1NB;MTCP1	ENST00000369484.3;ENST00000482244.1;ENST00000369476.3;ENST00000340647.4;ENST00000330045.7;ENST00000369459.2;ENST00000369462.1;ENST00000399042.1;ENST00000482244.1;ENST00000369476.3;ENST00000369484.3;ENST00000362018.2	5'UTR;3'UTR;5'UTR;TSS1500;TSS1500;TSS1500;TSS1500;TSS1500;1stExon;1stExon;1stExon;5'UTR	chrX:154299285-154300075	3					Male	FEV1FVC	VDAART
cg06936709	X	83757476	HDX	2.2978	0.609302	3.77121	0.000162461	0.0143494			TSS200			HDX;HDX	ENST00000506585.1;ENST00000297977.5	TSS200;TSS200	chrX:83757380-83757675	3					Male	FEV1FVC	VDAART
cg13115118	X	154299794	BRCC3	2.66558	0.707355	3.76837	0.000164317	0.0144067	chrX:154299062-154299795	Island	5'UTR;1stExon;5'UTR;TSS1500;TSS1500;1stExon	X:154298720-154300585	Promoter_Associated	BRCC3;MTCP1;MTCP1NB;BRCC3;BRCC3;MTCP1;BRCC3;BRCC3;BRCC3;BRCC3;BRCC3;BRCC3;MTCP1	ENST00000399042.1;ENST00000482244.1;ENST00000369484.3;ENST00000340647.4;ENST00000340647.4;ENST00000369476.3;ENST00000330045.7;ENST00000330045.7;ENST00000369459.2;ENST00000369459.2;ENST00000369462.1;ENST00000369462.1;ENST00000362018.2	TSS200;TSS1500;TSS200;5'UTR;1stExon;TSS1500;5'UTR;1stExon;5'UTR;1stExon;5'UTR;1stExon;5'UTR	chrX:154299285-154300075	3					Male	FEV1FVC	VDAART
cg02621658	X	67867676	STARD8	3.50957	0.931789	3.76648	0.000165564	0.0144067			1stExon;1stExon;5'UTR;5'UTR			STARD8;STARD8;STARD8;STARD8;STARD8;STARD8	ENST00000488088.1;ENST00000488088.1;ENST00000252336.6;ENST00000374599.3;ENST00000374599.3;ENST00000252336.6	1stExon;5'UTR;1stExon;5'UTR;1stExon;5'UTR	chrX:67867280-67867855	3					Male	FEV1FVC	VDAART
cg16590821	X	118107876	LONRF3	2.86395	0.760666	3.76506	0.000166507	0.0144067	chrX:118107469-118107949	Island	TSS1500;TSS1500			LONRF3;LONRF3	ENST00000304778.7;ENST00000371628.3	TSS1500;TSS1500	chrX:118107465-118108175	3					Male	FEV1FVC	VDAART
cg14071112	X	38421503	TSPAN7	3.75766	0.998698	3.76256	0.00016818	0.0144067	chrX:38420557-38421478	S_Shore	Body	X:38421242-38421625	Unclassified_Cell_type_specific	TSPAN7;TSPAN7	ENST00000422612.2;ENST00000545599.1	5'UTR;5'UTR	chrX:38421245-38421530	3					Male	FEV1FVC	VDAART
cg24522076	X	70316254	FOXO4	4.07475	1.08299	3.7625	0.000168223	0.0144067	chrX:70316349-70316671	N_Shore	1stExon;5'UTR;1stExon;5'UTR			FOXO4;FOXO4;FOXO4;FOXO4;FOXO4	ENST00000374259.3;ENST00000374259.3;ENST00000466874.1;ENST00000341558.3;ENST00000466874.1	5'UTR;1stExon;1stExon;TSS200;5'UTR	chrX:70315845-70316575	3					Male	FEV1FVC	VDAART
cg14110715	X	102660007		6.99811	1.86025	3.76192	0.000168613	0.0144067													chrX:102659000-102660929	6	Male	FEV1FVC	VDAART
cg19235109	X	14891591	FANCB	2.06161	0.548046	3.76174	0.000168735	0.0144067	chrX:14890991-14891734	Island	TSS1500;5'UTR;TSS1500;1stExon	X:14890952-14892003	Promoter_Associated	FANCB;FANCB;MOSPD2;MOSPD2;MOSPD2;MOSPD2	ENST00000398334.1;ENST00000324138.3;ENST00000380492.3;ENST00000380492.3;ENST00000482354.1;ENST00000482354.1	TSS1500;TSS1500;5'UTR;1stExon;1stExon;5'UTR			chrX:14890483-14892389	6	chrX:14890335-14892569	6	Male	FEV1FVC	VDAART
cg23947872	X	149862363	MTMR1	2.32127	0.619366	3.74781	0.000178384	0.0151384			Body	X:149862146-149862521	Promoter_Associated	MTMR1	ENST00000541925.1	5'UTR	chrX:149862245-149862535	3					Male	FEV1FVC	VDAART
cg01826283	X	73512386	NCRNA00182	3.9262	1.04803	3.74628	0.000179476	0.0151384	chrX:73512193-73512569	Island	Body	X:73512061-73512753	Promoter_Associated	FTX;FTX	ENST00000429124.1;ENST00000429124.1	1stExon;3'UTR	chrX:73511800-73512615	3					Male	FEV1FVC	VDAART
cg08938749	X	138774306	MCF2	2.62317	0.700323	3.74566	0.00017992	0.0151384	chrX:138773796-138774673	Island	5'UTR;5'UTR			MCF2;MCF2;MCF2;MCF2;MCF2	ENST00000520602.1;ENST00000370578.4;ENST00000520602.1;ENST00000414978.1;ENST00000519895.1	1stExon;TSS200;5'UTR;5'UTR;5'UTR	chrX:138774185-138774415	3					Male	FEV1FVC	VDAART
cg22569627	X	119385611	ZBTB33	3.04671	0.813737	3.7441	0.00018104	0.0151384	chrX:119385464-119385835	Island	5'UTR	X:119384186-119385841	Promoter_Associated	ZBTB33;ZBTB33	ENST00000326624.2;ENST00000557385.1	5'UTR;5'UTR	chrX:119385160-119385975	3					Male	FEV1FVC	VDAART
cg12419525	X	53159552	KANTR	-1.89706	0.506771	-3.74343	0.000181526	0.0151384			Body			RNU7-37P;RP11-258C19.5	ENST00000515898.1;ENST00000366185.2	TSS200;5'UTR			chrX:53159497-53159604	3			Male	FEV1FVC	VDAART
cg04777103	X	119738402	MCTS1	6.79369	1.81672	3.73954	0.000184354	0.0153031			TSS200;Body	X:119738307-119738697	Promoter_Associated	MCTS1;MCTS1;MCTS1	ENST00000487133.1;ENST00000371315.3;ENST00000371315.3	TSS1500;5'UTR;1stExon	chrX:119738065-119738730	3					Male	FEV1FVC	VDAART
cg14314132	X	118986954	UPF3B	2.75896	0.738074	3.73806	0.000185445	0.0153227	chrX:118986684-118987252	Island	1stExon;5'UTR;1stExon;5'UTR	X:118986766-118987398	Promoter_Associated	UPF3B;UPF3B;UPF3B	ENST00000276201.2;ENST00000276201.2;ENST00000439808.2	1stExon;5'UTR;TSS200	chrX:118986885-118987275	3					Male	FEV1FVC	VDAART
cg05073171	X	134232157	NCRNA00087	2.96797	0.794399	3.73612	0.000186881	0.0153706	chrX:134232431-134233126	N_Shore	Body			LINC00087;LINC00087	ENST00000433425.1;ENST00000433425.1	3'UTR;1stExon			chrX:134229976-134233407	6	chrX:134231918-134233384	6	Male	FEV1FVC	VDAART
cg06834235	X	48334621	FTSJ1	1.55306	0.416531	3.72857	0.000192572	0.0156927	chrX:48334229-48335036	Island	5'UTR;1stExon;5'UTR;1stExon	X:48333937-48335021	Promoter_Associated_Cell_type_specific	FTSJ1;FTSJ1;FTSJ1;FTSJ1	ENST00000019019.2;ENST00000019019.2;ENST00000396894.4;ENST00000396894.4	1stExon;5'UTR;1stExon;5'UTR	chrX:48334065-48334675	3					Male	FEV1FVC	VDAART
cg06769752	X	153978839	GAB3	3.6914	0.990762	3.72582	0.000194679	0.0156927	chrX:153978838-153979650	Island	Body;Body	X:153978764-153979675	Promoter_Associated_Cell_type_specific	GAB3	ENST00000496390.1	3'UTR			chrX:153978051-153980483	6	chrX:153976855-153980980	6	Male	FEV1FVC	VDAART
cg23990273	X	151806472	GABRQ	2.3752	0.637681	3.72474	0.000195515	0.0156927	chrX:151806233-151806947	Island	TSS200			GABRQ	ENST00000333733.4	TSS200	chrX:151806065-151806635	3					Male	FEV1FVC	VDAART
cg20859738	X	129473846	SLC25A14	2.88132	0.773612	3.7245	0.000195703	0.0156927	chrX:129473463-129473945	Island	TSS200;TSS200	X:129473352-129474426	Promoter_Associated_Cell_type_specific	SLC25A14;SLC25A14;SLC25A14;SLC25A14;SLC25A14	ENST00000467496.1;ENST00000339231.3;ENST00000545805.1;ENST00000543953.1;ENST00000218197.5	TSS1500;TSS1500;TSS200;TSS200;TSS200	chrX:129473285-129474215	3					Male	FEV1FVC	VDAART
cg16144072	X	85403300	DACH2	3.79643	1.01938	3.72425	0.000195894	0.0156927	chrX:85402943-85403877	Island	TSS200;TSS200	X:85403058-85403471	Unclassified	DACH2;DACH2;DACH2	ENST00000373125.4;ENST00000344497.4;ENST00000373131.1	TSS1500;TSS200;TSS200	chrX:85403100-85403535	3					Male	FEV1FVC	VDAART
cg22452543	X	149530926		3.86602	1.03812	3.72405	0.000196049	0.0156927	chrX:149529540-149534090	Island		X:149530262-149531798	Unclassified	MAMLD1;MAMLD1;MAMLD1;MAMLD1	ENST00000370401.2;ENST00000432680.2;ENST00000468306.1;ENST00000445612.2	TSS1500;TSS1500;5'UTR;5'UTR			chrX:149529156-149534568	6	chrX:149529013-149535838	6	Male	FEV1FVC	VDAART
cg26201401	X	48814319	OTUD5	4.186	1.12691	3.71459	0.000203534	0.0162194	chrX:48814267-48815894	Island	1stExon;1stExon;1stExon;5'UTR	X:48814180-48816023	Promoter_Associated	OTUD5;OTUD5;OTUD5;OTUD5	ENST00000376488.3;ENST00000396743.3;ENST00000484499.1;ENST00000428668.2	1stExon;1stExon;TSS200;5'UTR	chrX:48814065-48814575	3					Male	FEV1FVC	VDAART
cg26171741	X	70848042	BCYRN1	1.75498	0.472858	3.71144	0.000206087	0.0163502			Body										chrX:70847427-70848048	5	Male	FEV1FVC	VDAART
cg12058262	X	152736032	HAUS7	4.36532	1.1769	3.70917	0.000207942	0.0164247	chrX:152735784-152736193	Island	1stExon	X:152735349-152736967	Promoter_Associated	TREX2;HAUS7;HAUS7;HAUS7;TREX2;TREX2;HAUS7;HAUS7	ENST00000330912.2;ENST00000370211.4;ENST00000370219.3;ENST00000370211.4;ENST00000330912.2;ENST00000334497.2;ENST00000421080.2;ENST00000370210.1	1stExon;1stExon;1stExon;5'UTR;5'UTR;5'UTR;5'UTR;5'UTR	chrX:152735985-152736275	3					Male	FEV1FVC	VDAART
cg11111131	X	105855108	CXorf57	3.2632	0.883337	3.69418	0.000220601	0.0173216	chrX:105855028-105855297	Island	TSS200	X:105854773-105855719	Unclassified_Cell_type_specific	CXorf57;CXorf57	ENST00000372544.2;ENST00000372548.4	TSS200;TSS200	chrX:105854960-105855275	3					Male	FEV1FVC	VDAART
cg19840763	X	99665187	PCDH19	2.41735	0.654497	3.69345	0.000221229	0.0173216	chrX:99661653-99665358	Island	1stExon;1stExon;5'UTR;5'UTR	X:99664876-99665563	Unclassified_Cell_type_specific	PCDH19;PCDH19	ENST00000373034.4;ENST00000373034.4	1stExon;5'UTR	chrX:99664465-99665615	3					Male	FEV1FVC	VDAART
cg19398192	X	105855052	CXorf57	6.6281	1.79565	3.6912	0.000223199	0.0173998	chrX:105855028-105855297	Island	TSS200	X:105854773-105855719	Unclassified_Cell_type_specific	CXorf57;CXorf57	ENST00000372544.2;ENST00000372548.4	TSS200;TSS200	chrX:105854960-105855275	3					Male	FEV1FVC	VDAART
cg00641092	X	153151929		2.96834	0.805383	3.68562	0.000228144	0.0175532	chrX:153151016-153152219	Island		X:153151463-153152225	Unclassified_Cell_type_specific	L1CAM;L1CAM;L1CAM;L1CAM	ENST00000540065.1;ENST00000370060.1;ENST00000370055.1;ENST00000484587.1	TSS1500;TSS1500;TSS1500;TSS1500	chrX:153151845-153152075	3					Male	FEV1FVC	VDAART
cg17422516	X	70512675	BCYRN1	-1.04807	0.284376	-3.68552	0.000228238	0.0175532			Body;Body;Body;Body;Body			NONO;NONO	ENST00000490044.1;ENST00000490044.1	1stExon;5'UTR			chrX:70511892-70514650	6	chrX:70506920-70518782	6	Male	FEV1FVC	VDAART
cg23496593	X	152989545	BCAP31	4.49018	1.21859	3.68474	0.000228935	0.0175532	chrX:152988874-152991719	Island	5'UTR;5'UTR;5'UTR;TSS1500;1stExon;5'UTR;1stExon			BCAP31;BCAP31;ABCD1;BCAP31;BCAP31;BCAP31	ENST00000441714.1;ENST00000345046.6;ENST00000218104.3;ENST00000458587.2;ENST00000458587.2;ENST00000426131.2	5'UTR;5'UTR;TSS1500;1stExon;5'UTR;TSS200	chrX:152988120-152989695	3					Male	FEV1FVC	VDAART
cg21760862	X	55187532	FAM104B	2.12676	0.577206	3.68458	0.000229082	0.0175532	chrX:55187321-55188007	Island	Body;Body;5'UTR;Body;1stExon;Body;Body;5'UTR;1stExon;Body	X:55187043-55188050	Promoter_Associated	FAM104B;FAM104B;FAM104B;FAM104B;FAM104B	ENST00000489298.1;ENST00000489298.1;ENST00000478918.1;ENST00000477847.2;ENST00000477847.2	1stExon;5'UTR;TSS200;1stExon;5'UTR	chrX:55187185-55187955	3					Male	FEV1FVC	VDAART
cg15915320	X	70338475	MED12	4.86188	1.32001	3.68322	0.000230307	0.0175532	chrX:70338280-70338866	Island	5'UTR;1stExon	X:70338213-70338728	Promoter_Associated_Cell_type_specific	MED12;MED12;MED12;MED12	ENST00000374102.1;ENST00000374080.3;ENST00000536756.1;ENST00000536756.1	TSS200;TSS200;5'UTR;1stExon	chrX:70338265-70338655	3					Male	FEV1FVC	VDAART
cg26950400	X	49043021	PRICKLE3	2.17945	0.591855	3.68241	0.00023104	0.0175532	chrX:49042676-49043059	Island	TSS1500	X:49042547-49043130	Unclassified_Cell_type_specific	PRICKLE3;PRICKLE3;PRICKLE3	ENST00000538114.1;ENST00000376310.3;ENST00000376317.3	TSS200;TSS200;TSS200	chrX:49042760-49043035	3					Male	FEV1FVC	VDAART
cg15846562	X	3560397	PRKX	1.73214	0.470854	3.67872	0.000234407	0.0176719			Body			Y_RNA;PRKX	ENST00000384590.1;ENST00000425240.1	TSS1500;3'UTR							Male	FEV1FVC	VDAART
cg08104711	X	49091769	CCDC22	4.37935	1.19051	3.67854	0.000234574	0.0176719	chrX:49091934-49092233	N_Shore	TSS200	X:49091596-49092554	Promoter_Associated	CCDC22;CCDC22;CCDC22	ENST00000376227.3;ENST00000538876.1;ENST00000496651.1	TSS200;TSS200;TSS200			chrX:49091428-49092681	6	chrX:49091576-49092749	6	Male	FEV1FVC	VDAART
cg19355555	X	114468681	LRCH2	4.24386	1.15431	3.67653	0.000236424	0.0177367	chrX:114468095-114468453	S_Shore	TSS200			LRCH2;LRCH2;LRCH2	ENST00000536655.1;ENST00000538422.1;ENST00000317135.8	TSS200;TSS200;TSS200	chrX:114468385-114469095	3					Male	FEV1FVC	VDAART
cg00723034	X	75393425	CXorf26	3.32024	0.903731	3.67392	0.000238853	0.0177457			Body			CXorf26	ENST00000373358.3	ExonBnd	chrX:75393320-75393575	3					Male	FEV1FVC	VDAART
cg17818432	X	134156561	FAM127C	2.98481	0.812578	3.67326	0.00023948	0.0177457	chrX:134155996-134156602	Island	5'UTR;1stExon	X:134156488-134156801	Unclassified_Cell_type_specific	FAM127C;FAM127C	ENST00000538706.1;ENST00000391440.1	TSS1500;TSS200	chrX:134156145-134156955	3					Male	FEV1FVC	VDAART
cg26746069	X	117479618	WDR44	4.59978	1.25225	3.67322	0.000239512	0.0177457	chrX:117479565-117480488	Island	TSS1500	X:117479159-117481066	Promoter_Associated	WDR44;WDR44;WDR44;WDR44	ENST00000371822.5;ENST00000254029.3;ENST00000371825.3;ENST00000493448.1	TSS1500;TSS1500;TSS1500;TSS1500	chrX:117479280-117479655	3					Male	FEV1FVC	VDAART
cg23251359	X	50214465	DGKK	3.25633	0.887063	3.67091	0.000241691	0.0177612	chrX:50214459-50214677	Island	TSS1500			DGKK	ENST00000376025.2	TSS1500	chrX:50214300-50214695	3					Male	FEV1FVC	VDAART
cg26745032	X	16964743	REPS2	1.9902	0.542229	3.6704	0.000242172	0.0177612	chrX:16964603-16965472	Island	TSS200;TSS200	X:16964251-16965669	Unclassified	REPS2;REPS2	ENST00000303843.7;ENST00000380063.2	TSS1500;TSS200	chrX:16964620-16964875	3					Male	FEV1FVC	VDAART
cg08973646	X	153744488	FAM3A	3.0027	0.818294	3.66947	0.000243058	0.0177612	chrX:153744211-153744831	Island	1stExon;1stExon;5'UTR;1stExon;5'UTR;Body;5'UTR;5'UTR;1stExon	X:153743842-153744988	Promoter_Associated	FAM3A;FAM3A;FAM3A;FAM3A;FAM3A;FAM3A;FAM3A;FAM3A;FAM3A;FAM3A;FAM3A;FAM3A	ENST00000492763.1;ENST00000492763.1;ENST00000447601.2;ENST00000434658.2;ENST00000359889.5;ENST00000369641.3;ENST00000447601.2;ENST00000434658.2;ENST00000359889.5;ENST00000369641.3;ENST00000369643.1;ENST00000393572.1	3'UTR;1stExon;1stExon;1stExon;5'UTR;5'UTR;5'UTR;5'UTR;1stExon;1stExon;TSS200;TSS200	chrX:153744205-153745470	3					Male	FEV1FVC	VDAART
cg22561883	X	152736022	HAUS7	3.4514	0.940742	3.66881	0.000243683	0.0177612	chrX:152735784-152736193	Island	1stExon	X:152735349-152736967	Promoter_Associated	TREX2;HAUS7;HAUS7;HAUS7;TREX2;TREX2;HAUS7;HAUS7	ENST00000330912.2;ENST00000370211.4;ENST00000370219.3;ENST00000370211.4;ENST00000330912.2;ENST00000334497.2;ENST00000421080.2;ENST00000370210.1	1stExon;1stExon;1stExon;5'UTR;5'UTR;5'UTR;5'UTR;5'UTR	chrX:152735985-152736275	3					Male	FEV1FVC	VDAART
cg05213316	X	71792697	HDAC8	3.47003	0.946704	3.66538	0.000246974	0.0179281			1stExon;1stExon;1stExon;1stExon;1stExon;1stExon;5'UTR;5'UTR;5'UTR;5'UTR;5'UTR;5'UTR;Body	X:71792204-71793110	Promoter_Associated	HDAC8;HDAC8;HDAC8;HDAC8;HDAC8;HDAC8;HDAC8;HDAC8;HDAC8;HDAC8;HDAC8	ENST00000373554.1;ENST00000439122.2;ENST00000373573.3;ENST00000373554.1;ENST00000439122.2;ENST00000373573.3;ENST00000373559.4;ENST00000373556.3;ENST00000373560.2;ENST00000373583.1;ENST00000429103.2	1stExon;1stExon;1stExon;5'UTR;5'UTR;5'UTR;TSS200;TSS200;TSS200;TSS200;TSS200	chrX:71792165-71793055	3					Male	FEV1FVC	VDAART
cg20616045	X	153672689	FAM50A	2.61299	0.715145	3.65379	0.000258401	0.018682	chrX:153672274-153673020	Island	1stExon	X:153671977-153672970	Promoter_Associated_Cell_type_specific	FAM50A	ENST00000393600.3	1stExon	chrX:153672600-153673835	3					Male	FEV1FVC	VDAART
cg16940942	X	153672336	FAM50A	3.46797	0.949683	3.65171	0.000260499	0.018758	chrX:153672274-153673020	Island	TSS200	X:153671977-153672970	Promoter_Associated_Cell_type_specific	FAM50A	ENST00000393600.3	TSS200	chrX:153672320-153672535	3					Male	FEV1FVC	VDAART
cg27059259	X	47420742	ARAF	3.38561	0.927446	3.65046	0.000261767	0.0187739	chrX:47420402-47421099	Island	5'UTR	X:47419968-47421096	Promoter_Associated	ARAF;ARAF;ARAF	ENST00000377045.4;ENST00000290277.6;ENST00000377039.1	5'UTR;5'UTR;5'UTR	chrX:47420345-47421015	3					Male	FEV1FVC	VDAART
cg19321437	X	83757536	HDX	3.15366	0.864219	3.64914	0.000263115	0.0187954			TSS200			HDX;HDX	ENST00000506585.1;ENST00000297977.5	TSS200;TSS200	chrX:83757380-83757675	3					Male	FEV1FVC	VDAART
cg02454670	X	107069049	MID2	4.9028	1.34449	3.64659	0.000265744	0.0189079	chrX:107069308-107070201	N_Shore	TSS200;TSS200	X:107068691-107070658	Unclassified_Cell_type_specific	MID2;MID2	ENST00000262843.6;ENST00000443968.2	TSS200;TSS1500	chrX:107068900-107069175	3					Male	FEV1FVC	VDAART
cg11638117	X	139587335	SOX3	4.71339	1.29329	3.6445	0.000267914	0.018987	chrX:139585867-139588578	Island	TSS200			SOX3	ENST00000370536.2	TSS200	chrX:139587085-139587455	3					Male	FEV1FVC	VDAART
cg02969243	X	11445762	ARHGAP6	3.99684	1.09762	3.64136	0.000271204	0.0191375	chrX:11445527-11446182	Island	Body;Body			ARHGAP6;ARHGAP6	ENST00000380736.1;ENST00000380736.1	1stExon;5'UTR	chrX:11445560-11445990	3					Male	FEV1FVC	VDAART
cg07508090	X	64196343	ZC4H2	3.66925	1.00791	3.64044	0.000272172	0.0191375			TSS200	X:64196012-64196614	Promoter_Associated_Cell_type_specific	ZC4H2;ZC4H2;ZC4H2;ZC4H2;ZC4H2;ZC4H2;ZC4H2	ENST00000374839.3;ENST00000447788.2;ENST00000374839.3;ENST00000447788.2;ENST00000545618.1;ENST00000488608.1;ENST00000337990.2	1stExon;1stExon;5'UTR;5'UTR;TSS200;3'UTR;5'UTR	chrX:64196280-64196590	3					Male	FEV1FVC	VDAART
cg15552475	X	107069091	MID2	3.10379	0.854233	3.63342	0.000279687	0.019589	chrX:107069308-107070201	N_Shore	5'UTR;5'UTR;1stExon;1stExon	X:107068691-107070658	Unclassified_Cell_type_specific	MID2;MID2	ENST00000262843.6;ENST00000443968.2	TSS200;TSS1500	chrX:107068900-107069175	3					Male	FEV1FVC	VDAART
cg13353338	X	47518023	UXT-AS1	2.34657	0.646489	3.62972	0.000283731	0.0197165	chrX:47518015-47518850	Island	TSS1500;Body;Body;Body;Body	X:47517859-47519027	Promoter_Associated	UXT	ENST00000485641.1	3'UTR	chrX:47517965-47518375	3					Male	FEV1FVC	VDAART
cg04369555	X	135578793	HTATSF1	4.79109	1.32012	3.62928	0.000284217	0.0197165	chrX:135579001-135580099	N_Shore	TSS1500;TSS1500	X:135578666-135580196	Promoter_Associated_Cell_type_specific	HTATSF1;HTATSF1;HTATSF1	ENST00000535601.1;ENST00000218364.4;ENST00000415377.2	TSS1500;TSS1500;TSS1500			chrX:135578400-135580626	6	chrX:135577942-135580487	6	Male	FEV1FVC	VDAART
cg22049474	X	72348370	NAP1L6	-4.50146	1.2405	-3.62874	0.000284807	0.0197165			TSS1500			NAP1L6	ENST00000373518.1	TSS1500							Male	FEV1FVC	VDAART
cg13569417	X	123094304	STAG2	2.3677	0.652943	3.62619	0.000287632	0.0198356	chrX:123093923-123094582	Island	TSS1500;TSS200;TSS1500;TSS1500	X:123093927-123094521	Promoter_Associated	STAG2;RP1-315G1.3;STAG2;STAG2;STAG2;STAG2;STAG2;STAG2	ENST00000469481.1;ENST00000426367.1;ENST00000354548.5;ENST00000371160.1;ENST00000371157.3;ENST00000371145.3;ENST00000371144.3;ENST00000218089.9	TSS1500;3'UTR;TSS1500;TSS1500;TSS1500;TSS1500;TSS1500;TSS200	chrX:123094100-123094435	3					Male	FEV1FVC	VDAART
cg06675660	X	128657364	SMARCA1	1.64735	0.454446	3.62497	0.000288994	0.0198531	chrX:128656851-128657406	Island	1stExon;5'UTR;1stExon;5'UTR	X:128656440-128657722	Unclassified_Cell_type_specific	SMARCA1;SMARCA1;SMARCA1;SMARCA1;SMARCA1	ENST00000371121.3;ENST00000371122.4;ENST00000478420.1;ENST00000371121.3;ENST00000371122.4	1stExon;1stExon;TSS200;5'UTR;5'UTR	chrX:128657360-128657675	3					Male	FEV1FVC	VDAART
cg13935560	X	134048490	MOSPD1	3.90529	1.07764	3.62393	0.000290157	0.019857	chrX:134048706-134049272	N_Shore	5'UTR	X:134048287-134048530	Unclassified_Cell_type_specific	MOSPD1;MOSPD1;MOSPD1	ENST00000491609.1;ENST00000370779.4;ENST00000370783.3	3'UTR;5'UTR;5'UTR	chrX:134048225-134049475	3					Male	FEV1FVC	VDAART
cg25258879	X	49022996	MAGIX	3.42363	0.945391	3.62139	0.000293027	0.0199771	chrX:49022407-49023072	Island	3'UTR;3'UTR;3'UTR;3'UTR	X:49022595-49023649	Promoter_Associated_Cell_type_specific	MAGIX	ENST00000376338.3	3'UTR	chrX:49022365-49023170	3					Male	FEV1FVC	VDAART
cg15039826	X	39958196	BCOR	4.92009	1.36041	3.61662	0.00029848	0.0202154	chrX:39953434-39969247	Island	TSS1500;5'UTR;TSS1500;5'UTR			BCOR	ENST00000378455.4	5'UTR			chrX:39952813-39969433	6	chrX:39935022-39969912	6	Male	FEV1FVC	VDAART
cg16634851	X	99551703	PCDH19	-0.670178	0.185318	-3.61636	0.000298777	0.0202154			Body;Body;Body			PCDH19	ENST00000464981.1	TSS1500							Male	FEV1FVC	VDAART
cg01997953	X	30595690	CXorf21	4.12627	1.14192	3.61343	0.000302171	0.0203682			5'UTR	X:30595632-30596204	Promoter_Associated	CXorf21	ENST00000378962.3	5'UTR	chrX:30595640-30596115	3					Male	FEV1FVC	VDAART
cg16401529	X	90689603	PABPC5	2.53966	0.703299	3.61106	0.000304945	0.0204781	chrX:90689602-90690119	Island	5'UTR;1stExon			PABPC5;PABPC5;PABPC5;PABPC5;PABPC5-AS1	ENST00000312600.3;ENST00000402906.2;ENST00000373105.1;ENST00000373105.1;ENST00000456187.1	TSS1500;TSS1500;1stExon;5'UTR;3'UTR	chrX:90689585-90690195	3					Male	FEV1FVC	VDAART
cg13582495	X	74743534	ZDHHC15	4.31513	1.19602	3.6079	0.00030869	0.0206522	chrX:74742765-74743117	S_Shore	TSS200;TSS200;TSS200	X:74742639-74743553	Unclassified_Cell_type_specific	ZDHHC15;ZDHHC15;ZDHHC15;ZDHHC15	ENST00000541184.1;ENST00000482827.1;ENST00000373361.3;ENST00000373367.3	TSS200;TSS1500;TSS1500;TSS1500	chrX:74743305-74743715	3					Male	FEV1FVC	VDAART
cg09445383	X	99891894	TSPAN6	3.26802	0.906969	3.60323	0.000314291	0.0209488	chrX:99891299-99891794	S_Shore	TSS200	X:99891194-99892143	Unclassified	TSPAN6;TSPAN6;TSPAN6	ENST00000373020.4;ENST00000431386.2;ENST00000496771.1	TSS200;TSS200;TSS1500	chrX:99891620-99892135	3					Male	FEV1FVC	VDAART
cg03565229	X	11325080	ARHGAP6	-1.27602	0.354335	-3.60116	0.000316802	0.0209856			Body;Body;Body;Body			ARHGAP6	ENST00000380736.1	5'UTR			chrX:11325006-11325471	5			Male	FEV1FVC	VDAART
cg23503517	X	24712096	POLA1	3.9632	1.10063	3.60085	0.000317183	0.0209856	chrX:24711630-24712284	Island	1stExon	X:24711381-24712598	Promoter_Associated_Cell_type_specific	POLA1;POLA1	ENST00000379068.3;ENST00000379059.3	1stExon;1stExon			chrX:24711271-24712777	6	chrX:24711223-24713212	6	Male	FEV1FVC	VDAART
cg09195491	X	56258900	KLF8	4.13082	1.14852	3.59664	0.000322349	0.021249	chrX:56258951-56259159	N_Shore	5'UTR;1stExon;1stExon;5'UTR	X:56258265-56259079	Unclassified	KLF8;KLF8;KLF8	ENST00000468660.1;ENST00000374928.3;ENST00000374928.3	TSS1500;1stExon;5'UTR	chrX:56258645-56258955	3					Male	FEV1FVC	VDAART
cg01145939	X	10098219	WWC3	-1.1245	0.313192	-3.59044	0.000330118	0.0216814	chrX:10094050-10094406	S_Shelf	Body			WWC3	ENST00000398613.4	3'UTR			chrX:10097995-10099421	6			Male	FEV1FVC	VDAART
cg20844861	X	118827407	SEPT6	5.16217	1.4395	3.58608	0.000335692	0.0218793	chrX:118826452-118827731	Island	TSS200;TSS200;TSS200;TSS200	X:118825912-118827912	Promoter_Associated	SEPT6;SEPT6;SEPT6	ENST00000394616.4;ENST00000394617.2;ENST00000360156.7	TSS1500;TSS1500;TSS200	chrX:118827020-118827735	3					Male	FEV1FVC	VDAART
cg19162841	X	50214473	DGKK	3.64098	1.01548	3.58549	0.000336446	0.0218793	chrX:50214459-50214677	Island	TSS1500			DGKK	ENST00000376025.2	TSS1500	chrX:50214300-50214695	3					Male	FEV1FVC	VDAART
cg01384686	X	135579487	HTATSF1	1.61789	0.451266	3.58522	0.000336792	0.0218793	chrX:135579001-135580099	Island	TSS200;1stExon;5'UTR	X:135578666-135580196	Promoter_Associated_Cell_type_specific	HTATSF1;HTATSF1;HTATSF1;HTATSF1	ENST00000415377.2;ENST00000535601.1;ENST00000535601.1;ENST00000218364.4	TSS1500;1stExon;5'UTR;TSS200	chrX:135578900-135579750	3					Male	FEV1FVC	VDAART
cg04371585	X	3264725	MXRA5	-17.1148	4.78514	-3.57666	0.000348007	0.0225262	chrX:3263353-3265347	Island	TSS200			MXRA5;MXRA5	ENST00000381114.1;ENST00000217939.5	TSS200;TSS200	chrX:3264300-3264795	3					Male	FEV1FVC	VDAART
cg16405492	X	107287404	VSIG1	-6.46017	1.80716	-3.57475	0.00035056	0.0226098			TSS1500;TSS1500			VSIG1;VSIG1	ENST00000415430.3;ENST00000217957.5	TSS1500;TSS1500							Male	FEV1FVC	VDAART
cg18232722	X	102863013	TCEAL3	4.2916	1.20276	3.56813	0.000359532	0.0231054	chrX:102862719-102863148	Island	5'UTR;5'UTR	X:102862382-102863309	Promoter_Associated_Cell_type_specific	TCEAL3;TCEAL3;TCEAL3	ENST00000372628.1;ENST00000243286.3;ENST00000477014.1	5'UTR;5'UTR;5'UTR	chrX:102862225-102863335	3					Male	FEV1FVC	VDAART
cg17292622	X	64254656		3.86737	1.08631	3.56008	0.000370743	0.0236693	chrX:64254408-64255291	Island		X:64253932-64255699	Promoter_Associated	ZC4H2	ENST00000337990.2	TSS200	chrX:64254525-64254810	3					Male	FEV1FVC	VDAART
cg09868337	X	153686720	PLXNA3	1.77765	0.49935	3.55993	0.000370947	0.0236693	chrX:153686094-153687124	Island	5'UTR;1stExon	X:153686083-153687161	Unclassified_Cell_type_specific	PLXNA3;PLXNA3	ENST00000369682.3;ENST00000369682.3	1stExon;5'UTR	chrX:153686085-153686755	3					Male	FEV1FVC	VDAART
cg00179446	X	118986947	UPF3B	2.90755	0.817086	3.55844	0.000373061	0.0237198	chrX:118986684-118987252	Island	1stExon;5'UTR;1stExon;5'UTR	X:118986766-118987398	Promoter_Associated	UPF3B;UPF3B;UPF3B	ENST00000276201.2;ENST00000276201.2;ENST00000439808.2	1stExon;5'UTR;TSS200	chrX:118986885-118987275	3					Male	FEV1FVC	VDAART
cg25910622	X	55116521	PAGE2	-1.631	0.458626	-3.55627	0.000376155	0.023832			Body			PAGE2	ENST00000374968.4	ExonBnd							Male	FEV1FVC	VDAART
cg19261513	X	47057322	UBA1	4.82797	1.36093	3.54754	0.000388844	0.0244363	chrX:47053103-47053605	S_Shelf	5'UTR;5'UTR	X:47057228-47057330	Unclassified_Cell_type_specific	UBA1;UBA1	ENST00000377351.4;ENST00000335972.6	5'UTR;5'UTR					chrX:47054947-47058972	6	Male	FEV1FVC	VDAART
cg02510708	X	123095692	STAG2	3.335	0.940205	3.5471	0.0003895	0.0244363	chrX:123093923-123094582	S_Shore	1stExon;5'UTR;5'UTR;1stExon;5'UTR;1stExon;5'UTR			RP1-315G1.3;STAG2;STAG2;STAG2;STAG2;STAG2;STAG2;STAG2;STAG2;STAG2;STAG2;STAG2	ENST00000426367.1;ENST00000371157.3;ENST00000371145.3;ENST00000371144.3;ENST00000371160.1;ENST00000218089.9;ENST00000354548.5;ENST00000371160.1;ENST00000371157.3;ENST00000371145.3;ENST00000371144.3;ENST00000469481.1	TSS1500;1stExon;1stExon;1stExon;ExonBnd;5'UTR;5'UTR;5'UTR;5'UTR;5'UTR;5'UTR;5'UTR	chrX:123095045-123095975	3					Male	FEV1FVC	VDAART
cg05832562	X	100878294	ARMCX3	3.51052	0.98974	3.54691	0.000389782	0.0244363			TSS200;5'UTR;5'UTR	X:100877924-100878328	Promoter_Associated_Cell_type_specific	ARMCX3;ARMCX3-AS1;ARMCX3;ARMCX3;ARMCX3;ARMCX3	ENST00000341189.4;ENST00000454228.1;ENST00000471229.2;ENST00000537169.1;ENST00000477980.2;ENST00000477980.2	5'UTR;3'UTR;5'UTR;TSS200;1stExon;5'UTR	chrX:100877785-100878410	3					Male	FEV1FVC	VDAART
cg12596096	X	119252099		-0.963515	0.271801	-3.54493	0.00039272	0.0245347	chrX:119249439-119249809	S_Shelf				GS1-421I3.4;RP4-755D9.1	ENST00000422226.1;ENST00000553843.1	3'UTR;5'UTR	chrX:119251980-119252355	3					Male	FEV1FVC	VDAART
cg11524947	X	48432919	RBM3	2.19222	0.618609	3.54379	0.000394417	0.0245552	chrX:48432815-48433322	Island	1stExon;5'UTR	X:48432268-48433808	Promoter_Associated	AC115618.1;RBM3;RBM3;RBM3;RBM3;RBM3;RBM3;RBM3	ENST00000376775.2;ENST00000376755.1;ENST00000430348.2;ENST00000354480.2;ENST00000466764.1;ENST00000466764.1;ENST00000376759.3;ENST00000376759.3	1stExon;TSS1500;TSS200;TSS1500;1stExon;5'UTR;1stExon;5'UTR			chrX:48431941-48433953	6	chrX:48431899-48440695	6	Male	FEV1FVC	VDAART
cg24609177	X	101913501	GPRASP1	6.08039	1.71912	3.53692	0.000404822	0.0251157			3'UTR;3'UTR;3'UTR;3'UTR;5'UTR			GPRASP1	ENST00000415986.1	3'UTR					chrX:101913494-101913968	3	Male	FEV1FVC	VDAART
cg08147831	X	128977722	ZDHHC9	3.23982	0.916964	3.53321	0.000410553	0.0253716	chrX:128977325-128977998	Island	5'UTR;TSS200;1stExon	X:128977383-128978783	Promoter_Associated	ZDHHC9;ZDHHC9;ZDHHC9	ENST00000357166.6;ENST00000371064.3;ENST00000357166.6	5'UTR;TSS1500;1stExon			chrX:128976333-128978628	6	chrX:128976448-128978492	6	Male	FEV1FVC	VDAART
cg21395967	X	106046174	TBC1D8B	5.70301	1.61448	3.53242	0.000411776	0.0253716			1stExon;1stExon			TBC1D8B;TBC1D8B;TBC1D8B;TBC1D8B	ENST00000357242.5;ENST00000310452.2;ENST00000481617.2;ENST00000276175.3	1stExon;1stExon;1stExon;1stExon	chrX:106046120-106046650	3					Male	FEV1FVC	VDAART
cg17848104	X	149529655		2.23415	0.632837	3.53037	0.000414983	0.0254816	chrX:149529540-149534090	Island		X:149529443-149529864	Unclassified_Cell_type_specific	MAMLD1;MAMLD1	ENST00000468306.1;ENST00000445612.2	TSS200;TSS200	chrX:149529265-149529910	3					Male	FEV1FVC	VDAART
cg01138740	X	137946672	FGF13	1.06624	0.302449	3.52534	0.000422942	0.0258333			5'UTR;Body;5'UTR;Body												Male	FEV1FVC	VDAART
cg22618086	X	11446101	ARHGAP6	2.62333	0.744244	3.52482	0.00042377	0.0258333	chrX:11445527-11446182	Island	Body;Body	X:11445994-11446259	Unclassified_Cell_type_specific	ARHGAP6	ENST00000380736.1	TSS1500	chrX:11446005-11446275	3					Male	FEV1FVC	VDAART
cg08784874	X	119695210	CUL4B	1.95491	0.554845	3.52334	0.000426147	0.0258333	chrX:119694943-119695228	Island	Body;TSS1500	X:119694489-119695993	Promoter_Associated	CUL4B	ENST00000371322.5	TSS1500	chrX:119694645-119695575	3					Male	FEV1FVC	VDAART
cg23299011	X	103064509		-4.39389	1.24737	-3.52253	0.000427455	0.0258333						Z73964.1	ENST00000408465.1	TSS1500							Male	FEV1FVC	VDAART
cg04782269	X	74493844	UPRT	4.82476	1.3698	3.52224	0.000427914	0.0258333			TSS200;TSS200	X:74493346-74494140	Promoter_Associated	UPRT;UPRT;UPRT;UPRT	ENST00000530743.1;ENST00000531704.1;ENST00000373383.4;ENST00000373379.1	TSS1500;TSS200;TSS200;TSS200	chrX:74493580-74494175	3					Male	FEV1FVC	VDAART
cg25645693	X	154033932	MPP1	2.13328	0.605919	3.52074	0.000430351	0.0258932	chrX:154033366-154033935	Island	TSS200;TSS200;TSS200;TSS200	X:154033406-154034202	Unclassified_Cell_type_specific	MPP1;MPP1;MPP1	ENST00000369534.3;ENST00000413259.3;ENST00000393531.1	TSS200;TSS200;TSS1500	chrX:154033580-154034495	3					Male	FEV1FVC	VDAART
cg14430524	X	68385397	PJA1	2.56526	0.729008	3.51883	0.000433451	0.0259926	chrX:68384913-68385404	Island	TSS200;TSS200;TSS200	X:68383953-68385644	Promoter_Associated	PJA1;PJA1;PJA1;PJA1;PJA1	ENST00000374584.3;ENST00000477231.1;ENST00000396010.2;ENST00000374571.3;ENST00000361478.1	TSS200;TSS200;TSS200;TSS200;TSS200	chrX:68385185-68385590	3					Male	FEV1FVC	VDAART
cg05134041	X	82763219	POU3F4	2.94712	0.837996	3.51687	0.000436672	0.0260984	chrX:82763571-82764462	N_Shore	TSS200			POU3F4	ENST00000373200.2	TSS200	chrX:82763060-82763355	3					Male	FEV1FVC	VDAART
cg21503557	X	73228355	JPX	-5.68953	1.61886	-3.51453	0.000440532	0.0262416			Body						chrX:73228205-73228610	3					Male	FEV1FVC	VDAART
cg09553014	X	83757168	HDX	4.0544	1.1551	3.51001	0.000448095	0.0266038			5'UTR			RP6-33F8.1;HDX;HDX;HDX	ENST00000465509.2;ENST00000373177.1;ENST00000506585.1;ENST00000297977.5	3'UTR;5'UTR;5'UTR;5'UTR	chrX:83756745-83757175	3					Male	FEV1FVC	VDAART
cg15480941	X	48776125	PIM2	2.62453	0.747992	3.50876	0.000450197	0.0266404	chrX:48775763-48776813	Island	5'UTR;1stExon			PIM2;PIM2	ENST00000376509.4;ENST00000376509.4	1stExon;5'UTR			chrX:48774073-48778351	6	chrX:48766697-48778347	6	Male	FEV1FVC	VDAART
cg02496423	X	21958619	SMS	3.35687	0.957572	3.50561	0.000455568	0.0268695	chrX:21958611-21959701	Island	TSS1500	X:21958317-21959738	Promoter_Associated	SMS;SMS;SMS;SMS	ENST00000379404.1;ENST00000415881.2;ENST00000478094.1;ENST00000404933.2	TSS1500;TSS1500;TSS1500;TSS200	chrX:21958540-21958935	3					Male	FEV1FVC	VDAART
cg26621757	X	153665987	GDI1	2.61714	0.74696	3.50372	0.000458801	0.0269175	chrX:153664761-153666065	Island	Body						chrX:153664865-153667195	3					Male	FEV1FVC	VDAART
cg05625294	X	149861464	MTMR1	4.90731	1.40073	3.50339	0.000459384	0.0269175			TSS1500;TSS1500;TSS1500			MTMR1;MTMR1;MTMR1;MTMR1;MTMR1;MTMR1	ENST00000542156.1;ENST00000370390.3;ENST00000490316.2;ENST00000451863.2;ENST00000541925.1;ENST00000541925.1	TSS1500;TSS1500;TSS1500;TSS1500;1stExon;5'UTR	chrX:149861285-149862010	3					Male	FEV1FVC	VDAART
cg03697809	X	106750775		2.01765	0.576981	3.49691	0.000470677	0.0274894	chrX:106749879-106750862	Island									chrX:106749026-106751529	6			Male	FEV1FVC	VDAART
cg05294909	X	17756060	SCML1	3.15624	0.903035	3.49515	0.000473791	0.0275705	chrX:17755053-17756648	Island	5'UTR;5'UTR;5'UTR;5'UTR	X:17754866-17756294	Promoter_Associated	SCML1;SCML1;SCML1	ENST00000380045.3;ENST00000380041.3;ENST00000398080.1	5'UTR;5'UTR;5'UTR	chrX:17755900-17756770	3					Male	FEV1FVC	VDAART
cg02831668	X	133792599	PLAC1	-0.952353	0.272538	-3.49439	0.000475141	0.0275705			TSS200			PLAC1;PLAC1	ENST00000359237.4;ENST00000476971.1	TSS200;3'UTR	chrX:133792460-133792910	3					Male	FEV1FVC	VDAART
cg08587977	X	11446093	ARHGAP6	2.54626	0.729032	3.49266	0.000478239	0.0276009	chrX:11445527-11446182	Island	TSS200;Body;Body;Body	X:11445994-11446259	Unclassified_Cell_type_specific	ARHGAP6	ENST00000380736.1	TSS1500	chrX:11446005-11446275	3					Male	FEV1FVC	VDAART
cg15936078	X	53700431	HUWE1	1.6492	0.472299	3.49185	0.000479692	0.0276009			5'UTR			HUWE1;HUWE1	ENST00000342160.3;ENST00000262854.6	5'UTR;5'UTR			chrX:53700353-53700600	3			Male	FEV1FVC	VDAART
cg12904969	X	17092506	REPS2	-1.18906	0.340558	-3.49152	0.000480284	0.0276009			Body;Body			REPS2	ENST00000469714.1	TSS200							Male	FEV1FVC	VDAART
cg09146364	X	68724602	FAM155B	3.1858	0.91285	3.48995	0.000483106	0.0276312	chrX:68723731-68726051	Island	TSS1500			FAM155B	ENST00000252338.4	TSS1500	chrX:68724545-68725270	3					Male	FEV1FVC	VDAART
cg09978401	X	12809216	PRPS2	3.25233	0.932089	3.48929	0.000484302	0.0276312	chrX:12809597-12810332	N_Shore	TSS1500;TSS1500	X:12808920-12810321	Promoter_Associated	PRPS2;PRPS2;PRPS2	ENST00000380668.5;ENST00000398491.2;ENST00000489404.1	TSS1500;TSS1500;TSS1500	chrX:12809145-12810555	3					Male	FEV1FVC	VDAART
cg00807131	X	134053228		-1.57147	0.450593	-3.48756	0.000487449	0.0276312	chrX:134048706-134049272	S_Shelf				U6	ENST00000384353.1	TSS1500	chrX:134053105-134053310	3					Male	FEV1FVC	VDAART
cg09530349	X	19361981	PDHA1	2.34288	0.671848	3.48722	0.000488073	0.0276312	chrX:19361726-19362479	Island	TSS200;TSS200;TSS200;TSS200	X:19361287-19362667	Promoter_Associated	PDHA1;PDHA1;PDHA1;PDHA1	ENST00000545074.1;ENST00000422285.2;ENST00000379815.3;ENST00000379805.3	TSS200;TSS200;TSS200;TSS200	chrX:19361760-19362135	3					Male	FEV1FVC	VDAART
cg24691854	X	139593162		5.32276	1.52647	3.48698	0.000488516	0.0276312	chrX:139593105-139593582	Island							chrX:139592825-139593195	3					Male	FEV1FVC	VDAART
cg07806343	X	129194523		2.87631	0.825312	3.48512	0.000491913	0.0277358	chrX:129194007-129194703	Island		X:129193880-129195193	Unclassified				chrX:129194185-129195175	3					Male	FEV1FVC	VDAART
cg26674795	X	23368280	PTCHD1	-7.15846	2.05458	-3.48415	0.000493712	0.02775			Body												Male	FEV1FVC	VDAART
cg23483095	X	72434554	NAP1L2	6.7955	1.95089	3.48329	0.000495299	0.0277522			1stExon;5'UTR			NAP1L2;NAP1L2;NAP1L2;NAP1L2	ENST00000536638.1;ENST00000373517.3;ENST00000536638.1;ENST00000373517.3	5'UTR;5'UTR;1stExon;1stExon	chrX:72434425-72434895	3					Male	FEV1FVC	VDAART
cg07428182	X	153686926	PLXNA3	2.46549	0.708362	3.48055	0.000500382	0.0279497	chrX:153686094-153687124	Island	5'UTR	X:153686083-153687161	Unclassified_Cell_type_specific	PLXNA3	ENST00000369682.3	5'UTR	chrX:153686800-153687095	3					Male	FEV1FVC	VDAART
cg25499687	X	133507336	PHF6	3.26857	0.939753	3.47811	0.000504953	0.0281174	chrX:133507134-133507666	Island	TSS200;TSS200;TSS200	X:133506720-133507660	Promoter_Associated	PHF6;PHF6;PHF6;PHF6;PHF6;PHF6	ENST00000394292.1;ENST00000370799.1;ENST00000416404.2;ENST00000370800.4;ENST00000370803.3;ENST00000370803.3	TSS200;TSS200;TSS200;TSS200;1stExon;5'UTR	chrX:133507105-133507395	3					Male	FEV1FVC	VDAART
cg17200127	X	109940922	CHRDL1	-3.99343	1.14927	-3.47476	0.000511304	0.0283829			Body;Body;Body;Body						chrX:109940820-109941310	3					Male	FEV1FVC	VDAART
cg02042142	X	17393160	NHS	2.46426	0.709765	3.47194	0.000516714	0.0285736	chrX:17393159-17395817	Island	TSS1500			NHS	ENST00000380060.3	TSS1500	chrX:17392805-17393415	3					Male	FEV1FVC	VDAART
cg26936230	X	47479593	SYN1	5.09141	1.46722	3.4701	0.000520256	0.0285736	chrX:47478670-47479515	S_Shore	TSS1500;TSS1500	X:47479061-47479809	Unclassified_Cell_type_specific	SYN1	ENST00000295987.7	TSS1500	chrX:47479260-47479595	3					Male	FEV1FVC	VDAART
cg13680016	X	109561549	AMMECR1	4.14396	1.1943	3.46977	0.000520907	0.0285736	chrX:109560703-109561534	S_Shore	5'UTR;TSS200;TSS200	X:109560609-109562069	Promoter_Associated	AMMECR1;AMMECR1;AMMECR1;AMMECR1	ENST00000496695.1;ENST00000262844.5;ENST00000372059.2;ENST00000372057.1	TSS1500;TSS200;TSS1500;5'UTR	chrX:109560000-109561550	3					Male	FEV1FVC	VDAART
cg18938476	X	53351168	IQSEC2	7.54906	2.17574	3.46964	0.000521147	0.0285736	chrX:53349666-53350613	S_Shore	TSS1500	X:53350991-53351425	Unclassified_Cell_type_specific	IQSEC2	ENST00000396435.3	TSS1500	chrX:53350045-53351395	3					Male	FEV1FVC	VDAART
cg00743068	X	77041832	ATRX	5.55672	1.60189	3.46884	0.000522707	0.0285736	chrX:77041003-77041725	S_Shore	TSS200;TSS200	X:77041384-77042298	Promoter_Associated_Cell_type_specific	ATRX;ATRX	ENST00000400862.3;ENST00000373344.4	TSS200;TSS200	chrX:77040905-77041870	3					Male	FEV1FVC	VDAART
cg11450947	X	106750342		1.76757	0.509931	3.46629	0.000527696	0.0287586	chrX:106749879-106750862	Island									chrX:106749026-106751529	6			Male	FEV1FVC	VDAART
cg12298823	X	48815744	OTUD5	2.17196	0.626924	3.46447	0.000531274	0.0288659	chrX:48814267-48815894	Island	TSS1500;TSS200;TSS1500;TSS1500	X:48814180-48816023	Promoter_Associated	OTUD5;OTUD5;OTUD5;OTUD5;OTUD5	ENST00000484499.1;ENST00000453548.1;ENST00000376488.3;ENST00000396743.3;ENST00000428668.2	TSS1500;TSS1500;TSS1500;TSS1500;TSS200	chrX:48815060-48815895	3					Male	FEV1FVC	VDAART
cg01058588	X	153775683	IKBKG	1.68987	0.4884	3.46	0.00054017	0.0292606	chrX:153774893-153776136	Island	1stExon;5'UTR;1stExon;1stExon;TSS1500;Body;5'UTR;5'UTR;TSS1500	X:153774668-153776602	Promoter_Associated	IKBKG;G6PD;G6PD;IKBKG;G6PD;IKBKG;IKBKG;IKBKG;IKBKG;IKBKG;IKBKG;G6PD;G6PD	ENST00000369607.1;ENST00000369620.2;ENST00000497281.1;ENST00000369601.3;ENST00000291567.5;ENST00000369606.4;ENST00000369606.4;ENST00000263518.6;ENST00000470142.1;ENST00000455588.2;ENST00000369602.3;ENST00000393562.2;ENST00000369620.2	5'UTR;5'UTR;TSS1500;TSS1500;TSS1500;1stExon;5'UTR;TSS200;TSS200;TSS200;TSS200;TSS1500;1stExon	chrX:153775405-153776655	3					Male	FEV1FVC	VDAART
cg07876586	X	118370356	PGRMC1	3.19273	0.923827	3.45598	0.00054829	0.029611	chrX:118369862-118370973	Island	1stExon	X:118369631-118371487	Promoter_Associated	PGRMC1;PGRMC1	ENST00000217971.7;ENST00000535419.1	1stExon;1stExon	chrX:118369700-118370410	3					Male	FEV1FVC	VDAART
cg27465531	X	21857712	MBTPS2	2.58402	0.747905	3.45501	0.000550268	0.0296285	chrX:21857591-21858204	Island	5'UTR;1stExon	X:21857333-21858082	Promoter_Associated	MBTPS2;MBTPS2	ENST00000465888.1;ENST00000365779.2	TSS200;TSS200	chrX:21857500-21858535	3					Male	FEV1FVC	VDAART
cg27069132	X	135991543		1.79354	0.519396	3.45312	0.000554135	0.0297178	chrX:135991412-135991928	Island		X:135991143-135992723	Promoter_Associated	RP11-308D16.4	ENST00000424306.1	TSS200	chrX:135991165-135992115	3					Male	FEV1FVC	VDAART
cg00932276	X	13587976	EGFL6	2.73207	0.79131	3.45259	0.000555241	0.0297178	chrX:13587648-13588221	Island	5'UTR;1stExon;5'UTR;1stExon			EGFL6;EGFL6;EGFL6;EGFL6	ENST00000361306.1;ENST00000361306.1;ENST00000380602.3;ENST00000380602.3	5'UTR;1stExon;5'UTR;1stExon	chrX:13587725-13588495	3					Male	FEV1FVC	VDAART
cg11337025	X	106361672	RBM41	4.06732	1.17848	3.45134	0.00055781	0.0297665	chrX:106361519-106361900	Island	Body;Body	X:106361456-106361724	Promoter_Associated_Cell_type_specific				chrX:106361340-106362195	3					Male	FEV1FVC	VDAART
cg16065628	X	51237838	NUDT11	5.70731	1.65674	3.4449	0.000571263	0.0303939	chrX:51238706-51240104	N_Shore	Body						chrX:51237380-51237915	3					Male	FEV1FVC	VDAART
cg27260927	X	99986436	SYTL4	2.75193	0.799313	3.44287	0.000575582	0.0305331	chrX:99986423-99987185	Island	1stExon;5'UTR;5'UTR			SYTL4;SYTL4;SYTL4;SYTL4;SYTL4;SYTL4	ENST00000372989.1;ENST00000455616.1;ENST00000372989.1;ENST00000455616.1;ENST00000372981.1;ENST00000263033.5	1stExon;1stExon;5'UTR;5'UTR;5'UTR;5'UTR	chrX:99986345-99986915	3					Male	FEV1FVC	VDAART
cg26383972	X	113817409	HTR2C	3.00316	0.873122	3.43957	0.000582636	0.0307117	chrX:113818519-113819453	N_Shore	TSS1500			HTR2C;HTR2C	ENST00000371951.1;ENST00000371950.3	TSS1500;TSS1500	chrX:113817345-113817855	3					Male	FEV1FVC	VDAART
cg12024188	X	49932224		-0.64785	0.188387	-3.43893	0.000584018	0.0307117									chrX:49931585-49932255	3					Male	FEV1FVC	VDAART
cg06140761	X	48915032	CCDC120	7.58252	2.20493	3.4389	0.000584088	0.0307117	chrX:48910926-48911514	S_Shelf	TSS1500;TSS1500;TSS1500;TSS1500			CCDC120;CCDC120	ENST00000376396.3;ENST00000422185.2	TSS1500;TSS1500							Male	FEV1FVC	VDAART
cg16412513	X	54556692	GNL3L	3.38404	0.98464	3.43683	0.000588574	0.0308184	chrX:54556428-54556959	Island	1stExon;5'UTR	X:54555877-54557517	NonGene_Associated	GNL3L;GNL3L;GNL3L;GNL3L;GNL3L	ENST00000489691.1;ENST00000336470.4;ENST00000360845.2;ENST00000336470.4;ENST00000360845.2	TSS200;1stExon;1stExon;5'UTR;5'UTR	chrX:54555965-54556975	3					Male	FEV1FVC	VDAART
cg26094906	X	45684126		-8.39292	2.44283	-3.43574	0.000590935	0.0308184									chrX:45683945-45684255	3					Male	FEV1FVC	VDAART
cg24597862	X	16731019	CTPS2	4.44392	1.2935	3.43559	0.000591273	0.0308184	chrX:16729925-16730938	S_Shore	TSS1500;1stExon;5'UTR;TSS1500	X:16729322-16731223	Promoter_Associated	CTPS2;CTPS2;CTPS2;CTPS2;CTPS2	ENST00000443824.1;ENST00000380241.3;ENST00000359276.4;ENST00000380207.1;ENST00000380241.3	TSS1500;1stExon;TSS1500;5'UTR;5'UTR	chrX:16730945-16731155	3					Male	FEV1FVC	VDAART
cg06104959	X	67913324	STARD8	3.04003	0.885319	3.43383	0.000595118	0.0309289	chrX:67913299-67914134	Island	TSS200;5'UTR;Body			STARD8;STARD8	ENST00000374597.3;ENST00000252336.6	TSS200;5'UTR	chrX:67913305-67913775	3					Male	FEV1FVC	VDAART
cg14463432	X	136115991		3.5627	1.03831	3.43123	0.000600842	0.0311361	chrX:136115826-136116275	Island		X:136115936-136116176	Unclassified_Cell_type_specific				chrX:136115745-136116295	3					Male	FEV1FVC	VDAART
cg08156396	X	135991445		4.74745	1.38551	3.4265	0.000611404	0.0315058	chrX:135991412-135991928	Island		X:135991143-135992723	Promoter_Associated	RP11-308D16.4	ENST00000424306.1	TSS200	chrX:135991165-135992115	3					Male	FEV1FVC	VDAART
cg11839979	X	109246372	TMEM164	3.72714	1.08775	3.42647	0.00061149	0.0315058	chrX:109245900-109246673	Island	1stExon;5'UTR;5'UTR	X:109245154-109247048	Promoter_Associated	TMEM164;TMEM164;TMEM164;TMEM164;TMEM164;TMEM164;TMEM164	ENST00000372073.1;ENST00000372073.1;ENST00000372068.2;ENST00000372068.2;ENST00000501872.2;ENST00000501872.2;ENST00000372072.3	1stExon;5'UTR;1stExon;5'UTR;1stExon;5'UTR;5'UTR	chrX:109246045-109246535	3					Male	FEV1FVC	VDAART
cg00029931	X	100645741	RPL36A	3.64248	1.06365	3.42451	0.000615918	0.0315826	chrX:100645780-100646107	N_Shore	TSS1500	X:100645391-100646487	Promoter_Associated	RPL36A;RP1-164F3.9;RPL36A;RPL36A	ENST00000553110.1;ENST00000409170.3;ENST00000471855.1;ENST00000427805.2	TSS1500;TSS1500;TSS1500;TSS200			chrX:100645267-100646458	6	chrX:100644996-100654296	6	Male	FEV1FVC	VDAART
cg26777760	X	132092564	HS6ST2	2.30338	0.672668	3.42425	0.000616504	0.0315826	chrX:132090363-132092617	Island	Body;Body	X:132092559-132092862	Unclassified_Cell_type_specific	HS6ST2;HS6ST2;HS6ST2	ENST00000319809.6;ENST00000370833.2;ENST00000370837.1	TSS1500;TSS1500;TSS1500	chrX:132091705-132092735	3					Male	FEV1FVC	VDAART
cg15831456	X	147583309	AFF2	-2.2091	0.645317	-3.42327	0.000618715	0.0316056	chrX:147581861-147582072	S_Shore	Body;Body;Body;Body;Body	X:147581823-147583667	Unclassified_Cell_type_specific	AC002368.4	ENST00000456981.1	TSS1500	chrX:147581940-147583675	3					Male	FEV1FVC	VDAART
cg19821612	X	152224619	PNMA3	2.11185	0.617597	3.41946	0.00062745	0.0319608	chrX:152224433-152224911	Island	TSS200			PNMA3;PNMA3	ENST00000370264.4;ENST00000370265.4	TSS1500;TSS200	chrX:152224445-152224915	3					Male	FEV1FVC	VDAART
cg23215575	X	119695356	CUL4B	3.24634	0.949772	3.41802	0.000630788	0.0320397	chrX:119694943-119695228	S_Shore	TSS1500;Body	X:119694489-119695993	Promoter_Associated	CUL4B;CUL4B	ENST00000371322.5;ENST00000336592.6	TSS1500;TSS200	chrX:119694645-119695575	3					Male	FEV1FVC	VDAART
cg22484503	X	150565302	VMA21	1.90735	0.558363	3.41597	0.000635545	0.0321902	chrX:150565211-150565865	Island	TSS1500	X:150564711-150566029	Promoter_Associated	VMA21;VMA21;VMA21	ENST00000330374.6;ENST00000370361.1;ENST00000477649.1	TSS1500;5'UTR;5'UTR	chrX:150564640-150565775	3					Male	FEV1FVC	VDAART
cg20774140	X	108980567		-1.15821	0.339438	-3.41214	0.000644551	0.03235	chrX:108976162-108976894	S_Shelf													Male	FEV1FVC	VDAART
cg04345928	X	38420783	TSPAN7	6.97418	2.0441	3.41187	0.0006452	0.03235	chrX:38420557-38421478	Island	1stExon;5'UTR	X:38420222-38420946	Unclassified_Cell_type_specific	TSPAN7;TSPAN7;TSPAN7;TSPAN7	ENST00000422612.2;ENST00000545599.1;ENST00000378482.2;ENST00000378482.2	TSS200;TSS200;5'UTR;1stExon	chrX:38420485-38420855	3					Male	FEV1FVC	VDAART
cg17785468	X	101805097	NXF4	-5.60361	1.6427	-3.41123	0.000646714	0.03235			Body			NXF4;NXF4	ENST00000360035.2;ENST00000360035.2	1stExon;5'UTR			chrX:101804679-101805291	3			Male	FEV1FVC	VDAART
cg21284493	X	53123624		3.28248	0.962301	3.41108	0.00064707	0.03235	chrX:53123311-53123777	Island		X:53122799-53123932	Promoter_Associated	RP11-236P24.3;RP11-236P24.3;RP11-258C19.5	ENST00000433646.1;ENST00000433646.1;ENST00000366185.2	3'UTR;1stExon;5'UTR	chrX:53123020-53123835	3					Male	FEV1FVC	VDAART
cg12709057	X	107334815	PSMD10	2.99959	0.879484	3.41062	0.000648151	0.03235	chrX:107334420-107335139	Island	5'UTR;5'UTR;TSS200;1stExon;TSS200;1stExon	X:107334396-107335296	Promoter_Associated	ATG4A;PSMD10;ATG4A;ATG4A;PSMD10;PSMD10;PSMD10	ENST00000545696.1;ENST00000217958.3;ENST00000345734.3;ENST00000372254.3;ENST00000217958.3;ENST00000340200.5;ENST00000372296.1	TSS1500;1stExon;TSS200;TSS200;5'UTR;TSS200;TSS200	chrX:107334220-107335055	3					Male	FEV1FVC	VDAART
cg04302178	X	122993941	XIAP	2.65851	0.779612	3.41004	0.000649525	0.03235	chrX:122993547-122994335	Island	TSS200	X:122993086-122994722	Promoter_Associated	XIAP;XIAP;XIAP;XIAP;XIAP	ENST00000371199.3;ENST00000355640.3;ENST00000434753.3;ENST00000468691.1;ENST00000371199.3	1stExon;TSS200;5'UTR;5'UTR;5'UTR	chrX:122993380-122994630	3					Male	FEV1FVC	VDAART
cg11332786	X	70402457		3.96282	1.16254	3.40875	0.000652613	0.0324137	chrX:70401862-70402213	S_Shore		X:70401417-70402562	Promoter_Associated				chrX:70402285-70402595	3					Male	FEV1FVC	VDAART
cg05666266	X	68725596	FAM155B	1.65024	0.48441	3.40669	0.00065755	0.0324995	chrX:68723731-68726051	Island	1stExon			FAM155B	ENST00000252338.4	1stExon			chrX:68723139-68727497	6			Male	FEV1FVC	VDAART
cg15309236	X	101975597	BHLHB9	3.73147	1.09539	3.40652	0.000657966	0.0324995			TSS200;TSS200;TSS200;TSS200;TSS200;TSS200	X:101975400-101975905	Promoter_Associated_Cell_type_specific	BHLHB9;BHLHB9;BHLHB9	ENST00000483294.1;ENST00000457056.1;ENST00000361229.4	TSS200;TSS200;TSS200	chrX:101975480-101975715	3					Male	FEV1FVC	VDAART
cg18701656	X	144898803	SLITRK2	5.95732	1.75105	3.40215	0.000668588	0.0329335	chrX:144899363-144900266	N_Shore	TSS1500;TSS1500;TSS1500;TSS1500			SLITRK2;SLITRK2	ENST00000447897.2;ENST00000370490.1	TSS1500;TSS1500	chrX:144898740-144899095	3					Male	FEV1FVC	VDAART
cg26565914	X	133683984	LINC00629	2.60329	0.765428	3.40108	0.000671193	0.0329712	chrX:133683174-133685463	Island	TSS200	X:133683289-133685255	Unclassified_Cell_type_specific	AC004383.5	ENST00000434384.1	TSS200	chrX:133683540-133684695	3					Male	FEV1FVC	VDAART
cg22881447	X	23925777	CXorf58	3.30741	0.973036	3.39906	0.000676175	0.0331252	chrX:23925590-23926315	Island	TSS1500;Body;Body;TSS1500	X:23925325-23926585	Promoter_Associated	CXorf58	ENST00000379211.3	TSS200	chrX:23925705-23926295	3					Male	FEV1FVC	VDAART
cg08298085	X	77166237	ATP7A	3.80215	1.11885	3.39825	0.000678184	0.0331331	chrX:77165924-77166295	Island	1stExon;5'UTR	X:77165791-77166779	Promoter_Associated_Cell_type_specific	ATP7A;ATP7A;ATP7A;ATP7A;ATP7A;ATP7A;ATP7A	ENST00000343912.6;ENST00000341514.6;ENST00000400860.5;ENST00000343912.6;ENST00000343533.5;ENST00000341514.6;ENST00000400860.5	1stExon;1stExon;1stExon;5'UTR;5'UTR;5'UTR;5'UTR			chrX:77165442-77166680	6	chrX:77159934-77167558	6	Male	FEV1FVC	VDAART
cg02025065	X	57148257	SPIN2B	2.30443	0.678723	3.39524	0.000685689	0.0332681	chrX:57147679-57147997	S_Shore	TSS1500;TSS1500;TSS1500	X:57147658-57148718	Promoter_Associated	SPIN2B;RP3-323P24.3;RP3-323P24.3;SPIN2B;SPIN2B;SPIN2B;SPIN2B	ENST00000374910.3;ENST00000439622.1;ENST00000439622.1;ENST00000275988.5;ENST00000333933.3;ENST00000374912.5;ENST00000460948.1	TSS1500;1stExon;5'UTR;TSS1500;TSS1500;TSS1500;TSS1500			chrX:57146095-57148518	6	chrX:57147208-57148912	6	Male	FEV1FVC	VDAART
cg27248583	X	118892422	ANKRD58	4.32791	1.27471	3.39521	0.000685751	0.0332681	chrX:118891923-118893527	Island	TSS200	X:118891867-118893179	Unclassified_Cell_type_specific	SOWAHD	ENST00000343905.3	TSS200	chrX:118891705-118893395	3					Male	FEV1FVC	VDAART
cg08479532	X	109560744	AMMECR1	2.87886	0.847993	3.39491	0.000686514	0.0332681	chrX:109560703-109561534	Island	Body;Body;Body	X:109560609-109562069	Promoter_Associated	AMMECR1	ENST00000496695.1	3'UTR	chrX:109560000-109561550	3					Male	FEV1FVC	VDAART
cg17627526	X	24665508	PCYT1B	3.06842	0.904195	3.39353	0.00068997	0.0333455			TSS200;Body;TSS200	X:24665285-24665773	Unclassified_Cell_type_specific	PCYT1B;PCYT1B	ENST00000379144.2;ENST00000356768.4	TSS200;TSS1500	chrX:24665360-24665655	3					Male	FEV1FVC	VDAART
cg01398912	X	147583273	AFF2	1.98094	0.585266	3.38469	0.000712597	0.0342216	chrX:147582276-147583283	Island	Body;Body;Body;Body;Body	X:147581823-147583667	Unclassified_Cell_type_specific	AC002368.4	ENST00000456981.1	TSS1500	chrX:147581940-147583675	3					Male	FEV1FVC	VDAART
cg01733439	X	49042949	PRICKLE3	2.32036	0.685634	3.38425	0.000713732	0.0342216	chrX:49042676-49043059	Island	TSS200	X:49042547-49043130	Unclassified_Cell_type_specific	PRICKLE3;PRICKLE3;PRICKLE3	ENST00000538114.1;ENST00000376310.3;ENST00000376317.3	TSS200;TSS200;TSS200	chrX:49042760-49043035	3					Male	FEV1FVC	VDAART
cg18099006	X	38662943	MID1IP1	3.79939	1.12268	3.38421	0.000713824	0.0342216	chrX:38662906-38664764	Island	5'UTR;5'UTR;TSS200	X:38662385-38664278	Promoter_Associated_Cell_type_specific	MID1IP1;MID1IP1;MID1IP1-AS1;MID1IP1	ENST00000457894.1;ENST00000378474.3;ENST00000436893.1;ENST00000336949.6	5'UTR;5'UTR;3'UTR;TSS200	chrX:38662800-38663095	3					Male	FEV1FVC	VDAART
cg05464374	X	71525859	CITED1	4.48417	1.32562	3.3827	0.000717774	0.0342962	chrX:71524832-71527299	Island	5'UTR;TSS200;5'UTR;TSS200	X:71524698-71526378	Unclassified_Cell_type_specific	CITED1;CITED1;CITED1;CITED1	ENST00000246139.5;ENST00000373619.3;ENST00000453707.2;ENST00000445983.1	5'UTR;5'UTR;5'UTR;TSS200	chrX:71524645-71527195	3					Male	FEV1FVC	VDAART
cg01533115	X	48911192		3.61732	1.06967	3.38173	0.000720317	0.0342962	chrX:48910926-48911514	Island		X:48910650-48912265	Unclassified_Cell_type_specific						chrX:48910108-48912584	6	chrX:48910721-48912350	6	Male	FEV1FVC	VDAART
cg21548898	X	46720241	RP2	0.553199	0.1636	3.38142	0.000721119	0.0342962			Body						chrX:46720065-46720410	3					Male	FEV1FVC	VDAART
cg03250346	X	24042976	KLHL15	2.75338	0.814993	3.37841	0.000729072	0.0345827	chrX:24042835-24044094	Island	5'UTR			KLHL15;KLHL15	ENST00000328046.8;ENST00000328046.8	ExonBnd;5'UTR	chrX:24042865-24043855	3					Male	FEV1FVC	VDAART
cg07318999	X	100742903	ARMCX4	-5.72769	1.69587	-3.37742	0.00073168	0.0346148	chrX:100740221-100740601	S_Shelf	Body												Male	FEV1FVC	VDAART
cg04024675	X	152989895	BCAP31	2.4568	0.728029	3.3746	0.000739241	0.0348805	chrX:152988874-152991719	Island	5'UTR;TSS1500;TSS1500;TSS1500;1stExon;TSS200			BCAP31;ABCD1;BCAP31;BCAP31;ABCD1;BCAP31;BCAP31	ENST00000345046.6;ENST00000218104.3;ENST00000426131.2;ENST00000458587.2;ENST00000370129.3;ENST00000345046.6;ENST00000441714.1	5'UTR;TSS1500;TSS1500;TSS1500;TSS1500;1stExon;TSS200	chrX:152989780-152990450	3					Male	FEV1FVC	VDAART
cg20878864	X	53713844	HUWE1	4.15122	1.23186	3.36987	0.000752043	0.0352614	chrX:53713068-53713794	S_Shore	TSS200	X:53712977-53713972	Promoter_Associated_Cell_type_specific	HUWE1	ENST00000262854.6	TSS200			chrX:53712740-53714061	6	chrX:53708524-53714143	6	Male	FEV1FVC	VDAART
cg24964466	X	152735785	HAUS7	1.8955	0.562553	3.36946	0.000753154	0.0352614	chrX:152735784-152736193	Island	Body	X:152735349-152736967	Promoter_Associated	TREX2;TREX2;HAUS7	ENST00000330912.2;ENST00000334497.2;ENST00000421080.2	5'UTR;5'UTR;5'UTR	chrX:152735300-152735950	3					Male	FEV1FVC	VDAART
cg07950491	X	101967069	GPRASP2	2.36284	0.701257	3.36944	0.000753214	0.0352614	chrX:101966967-101967970	Island	TSS200;TSS200;TSS200;TSS200;TSS200;5'UTR			GPRASP2;GPRASP2;GPRASP2	ENST00000332262.4;ENST00000486814.1;ENST00000543253.1	TSS1500;TSS1500;TSS200			chrX:101966153-101968846	6	chrX:101966751-101969312	6	Male	FEV1FVC	VDAART
cg22848793	X	13667764		-5.76355	1.71118	-3.36817	0.000756685	0.0353317	chrX:13671086-13671606	N_Shelf													Male	FEV1FVC	VDAART
cg06762527	X	154033810	MPP1	2.09361	0.621953	3.36619	0.000762136	0.0354737	chrX:154033366-154033935	Island	TSS200;TSS200;TSS200;TSS200	X:154033406-154034202	Unclassified_Cell_type_specific	MPP1;MPP1;MPP1	ENST00000393531.1;ENST00000369534.3;ENST00000413259.3	TSS200;TSS200;TSS200	chrX:154033580-154034495	3					Male	FEV1FVC	VDAART
cg25227163	X	107068950	MID2	6.56604	1.95114	3.36523	0.000764798	0.0354737	chrX:107069308-107070201	N_Shore	TSS200;TSS200	X:107068691-107070658	Unclassified_Cell_type_specific	MID2;MID2	ENST00000262843.6;ENST00000443968.2	TSS200;TSS1500	chrX:107068900-107069175	3					Male	FEV1FVC	VDAART
cg13182391	X	17878832	RAI2	1.3678	0.406586	3.36411	0.000767916	0.0354737	chrX:17878441-17878888	Island	5'UTR	X:17878558-17879786	Unclassified_Cell_type_specific	RAI2;RAI2;RAI2	ENST00000360011.1;ENST00000331511.1;ENST00000545871.1	TSS200;5'UTR;5'UTR	chrX:17878145-17878855	3					Male	FEV1FVC	VDAART
cg09005457	X	43626076	MAOB	-11.0352	3.28041	-3.36397	0.000768292	0.0354737			3'UTR			MAOB	ENST00000378069.4	3'UTR							Male	FEV1FVC	VDAART
cg26010110	X	128657699	SMARCA1	2.71595	0.807478	3.3635	0.000769618	0.0354737	chrX:128656851-128657406	S_Shore	TSS1500;TSS1500	X:128656440-128657722	Unclassified_Cell_type_specific	SMARCA1;SMARCA1;SMARCA1	ENST00000478420.1;ENST00000371121.3;ENST00000371122.4	TSS1500;TSS1500;TSS1500			chrX:128656125-128658037	6	chrX:128654068-128659767	6	Male	FEV1FVC	VDAART
cg01056373	X	151999547	NSDHL	5.42298	1.61381	3.36036	0.00077841	0.0357869	chrX:151999149-151999751	Island	5'UTR;1stExon;5'UTR;1stExon;TSS1500	X:151998836-152000136	Promoter_Associated	CETN2;NSDHL;CETN2;NSDHL	ENST00000493482.1;ENST00000440023.1;ENST00000370277.3;ENST00000440023.1	TSS1500;1stExon;TSS1500;5'UTR	chrX:151999205-151999595	3					Male	FEV1FVC	VDAART
cg09624684	X	152599453	ZNF275	6.23761	1.85681	3.35931	0.000781386	0.0358319	chrX:152599434-152600076	Island	TSS200	X:152599025-152600555	Promoter_Associated	ZNF275	ENST00000370251.2	TSS200	chrX:152599185-152599690	3					Male	FEV1FVC	VDAART
cg09773839	X	149106454	LOC100272228	5.3361	1.59093	3.35409	0.000796279	0.0361771	chrX:149106113-149106682	Island	TSS1500;1stExon;5'UTR			CXorf40B;CXorf40B;CXorf40B;CXorf40B;RP13-507I23.1;CXorf40B;CXorf40B;CXorf40B;CXorf40B;CXorf40B	ENST00000370409.3;ENST00000462691.1;ENST00000370404.1;ENST00000370406.3;ENST00000449111.1;ENST00000355203.2;ENST00000462691.1;ENST00000370404.1;ENST00000370409.3;ENST00000370406.3	3'UTR;5'UTR;5'UTR;5'UTR;TSS1500;TSS1500;1stExon;1stExon;1stExon;1stExon			chrX:149105932-149111076	6	chrX:149105531-149109221	6	Male	FEV1FVC	VDAART
cg02301364	X	106871826	PRPS1	2.66562	0.794952	3.35319	0.00079886	0.0361771	chrX:106871621-106871827	Island	1stExon;5'UTR	X:106871267-106872417	Promoter_Associated	PRPS1;PRPS1;PRPS1;PRPS1;PRPS1;PRPS1;PRPS1	ENST00000372435.4;ENST00000372435.4;ENST00000372419.3;ENST00000372419.3;ENST00000543248.1;ENST00000543248.1;ENST00000372428.4	5'UTR;1stExon;5'UTR;1stExon;5'UTR;1stExon;5'UTR			chrX:106871127-106873435	6	chrX:106870861-106873909	6	Male	FEV1FVC	VDAART
cg20945035	X	57022192	SPIN3	3.53713	1.05492	3.35299	0.00079943	0.0361771	chrX:57021591-57022044	S_Shore	TSS1500;TSS1500	X:57021684-57022299	Promoter_Associated	SPIN3;SPIN3	ENST00000374919.3;ENST00000374915.3	TSS1500;TSS1500	chrX:57021880-57022215	3					Male	FEV1FVC	VDAART
cg02994943	X	154033409	MPP1	2.42964	0.724638	3.35291	0.000799673	0.0361771	chrX:154033366-154033935	Island	5'UTR;Body;Body;Body	X:154033406-154034202	Unclassified_Cell_type_specific	MPP1	ENST00000413259.3	5'UTR	chrX:154032665-154033415	3					Male	FEV1FVC	VDAART
cg03280420	X	73640648	SLC16A2	2.93012	0.874001	3.35254	0.000800743	0.0361771	chrX:73639898-73640778	Island	TSS1500			SLC16A2;SLC16A2	ENST00000276033.4;ENST00000276033.4	5'UTR;1stExon	chrX:73640120-73640750	3					Male	FEV1FVC	VDAART
cg26600878	X	72348195	NAP1L6	-2.1201	0.632406	-3.35244	0.00080102	0.0361771			TSS1500			NAP1L6	ENST00000373518.1	TSS1500					chrX:72347237-72348213	6	Male	FEV1FVC	VDAART
cg03939693	X	67718700	YIPF6	4.00956	1.19699	3.34972	0.000808946	0.0364432	chrX:67718427-67719071	Island	TSS200	X:67718257-67719100	Promoter_Associated_Cell_type_specific	YIPF6;YIPF6;YIPF6;YIPF6	ENST00000462683.1;ENST00000462683.1;ENST00000470730.1;ENST00000374622.2	5'UTR;1stExon;TSS200;TSS200	chrX:67718700-67719175	3					Male	FEV1FVC	VDAART
cg07912337	X	153744670	FAM3A	3.47489	1.03821	3.34701	0.000816871	0.036636	chrX:153744211-153744831	Island	TSS200;TSS200;TSS200;TSS200;TSS200	X:153743842-153744988	Promoter_Associated	FAM3A;FAM3A;FAM3A;FAM3A;FAM3A;FAM3A;FAM3A	ENST00000393572.1;ENST00000492763.1;ENST00000359889.5;ENST00000369641.3;ENST00000447601.2;ENST00000434658.2;ENST00000369643.1	TSS200;TSS200;TSS200;TSS200;TSS200;TSS200;TSS1500	chrX:153744205-153745470	3					Male	FEV1FVC	VDAART
cg21329160	X	48366832	PORCN	3.41911	1.02159	3.34686	0.000817313	0.036636	chrX:48367165-48367742	N_Shore	TSS1500;TSS1500;TSS1500;TSS1500;TSS1500	X:48366736-48367607	Promoter_Associated	PORCN;PORCN;PORCN;PORCN;PORCN;PORCN;PORCN;PORCN;AF196972.9	ENST00000359882.4;ENST00000486272.1;ENST00000537758.1;ENST00000367574.4;ENST00000355961.4;ENST00000361988.3;ENST00000326194.6;ENST00000355092.3;ENST00000445586.1	TSS1500;TSS1500;TSS1500;TSS1500;TSS1500;TSS1500;TSS1500;TSS1500;3'UTR	chrX:48366705-48367055	3					Male	FEV1FVC	VDAART
cg21953876	X	12809345	PRPS2	1.99256	0.595955	3.34347	0.000827382	0.0369379	chrX:12809597-12810332	N_Shore	TSS200;TSS200	X:12808920-12810321	Promoter_Associated	PRPS2;PRPS2;PRPS2	ENST00000489404.1;ENST00000380668.5;ENST00000398491.2	TSS1500;TSS200;TSS200	chrX:12809145-12810555	3					Male	FEV1FVC	VDAART
cg23493872	X	135067542	SLC9A6	2.97936	0.891182	3.34315	0.000828316	0.0369379	chrX:135067507-135068309	Island	TSS200;TSS200	X:135066864-135068438	Promoter_Associated	SLC9A6;SLC9A6	ENST00000370701.1;ENST00000370695.4	TSS200;TSS200	chrX:135067280-135068275	3					Male	FEV1FVC	VDAART
cg18382400	X	48433181	RBM3	6.93976	2.07621	3.34252	0.000830228	0.0369379	chrX:48432815-48433322	Island	5'UTR	X:48432268-48433808	Promoter_Associated	AC115618.1;RBM3;RBM3;RBM3;RBM3;RBM3	ENST00000376775.2;ENST00000354480.2;ENST00000466764.1;ENST00000376759.3;ENST00000430348.2;ENST00000376755.1	1stExon;TSS1500;5'UTR;5'UTR;5'UTR;TSS200	chrX:48433160-48433415	3					Male	FEV1FVC	VDAART
cg23954206	X	47863441	ZNF182	4.48879	1.34342	3.34132	0.000833804	0.0369912	chrX:47863379-47863596	Island	TSS200;TSS200;TSS1500	X:47863207-47863743	Promoter_Associated	SPACA5;ZNF182;ZNF182	ENST00000304355.5;ENST00000376943.3;ENST00000396965.1	TSS1500;TSS200;TSS200	chrX:47863325-47863595	3					Male	FEV1FVC	VDAART
cg11049305	X	64196751	ZC4H2	4.38009	1.31111	3.34074	0.000835551	0.0369912			TSS1500			ZC4H2;ZC4H2;ZC4H2;ZC4H2	ENST00000545618.1;ENST00000374839.3;ENST00000447788.2;ENST00000337990.2	TSS1500;TSS1500;TSS1500;5'UTR			chrX:64195174-64196919	6			Male	FEV1FVC	VDAART
cg18719157	X	133680925	MGC16121	-3.03368	0.908868	-3.33786	0.000844263	0.0372848	chrX:133678595-133679201	S_Shore	TSS1500;TSS200;TSS1500			MIR503;MIR424;AC004383.4	ENST00000385270.1;ENST00000362227.1;ENST00000440570.1	TSS1500;TSS200;TSS1500	chrX:133680705-133681195	3					Male	FEV1FVC	VDAART
cg24865241	X	149948178	CD99L2	-4.17689	1.2524	-3.3351	0.000852689	0.0375644			Body;Body;Body;Body;Body			CD99L2	ENST00000346693.4	3'UTR	chrX:149947885-149948195	3					Male	FEV1FVC	VDAART
cg09876847	X	3189641	LINC01546	-2.55015	0.765121	-3.333	0.000859154	0.0377564			TSS1500			CXorf28	ENST00000420429.2	TSS1500	chrX:3189640-3190215	3					Male	FEV1FVC	VDAART
cg25712015	X	150343712	GPR50	3.03684	0.911369	3.33217	0.000861707	0.0377572	chrX:150343147-150344269	Island	TSS1500			GPR50;GPR50;GPR50-AS1	ENST00000535473.1;ENST00000218316.3;ENST00000454196.1	TSS1500;TSS1500;3'UTR	chrX:150343480-150343775	3					Male	FEV1FVC	VDAART
cg06783548	X	47479436	SYN1	2.49681	0.749426	3.33163	0.000863382	0.0377572	chrX:47478670-47479515	Island	TSS200;TSS200	X:47479061-47479809	Unclassified_Cell_type_specific	SYN1	ENST00000295987.7	TSS200	chrX:47479260-47479595	3					Male	FEV1FVC	VDAART
cg02295504	X	100878362	ARMCX3	2.44837	0.735134	3.33052	0.000866851	0.0378167			5'UTR;1stExon;5'UTR;5'UTR			ARMCX3;ARMCX3-AS1;ARMCX3;ARMCX3;ARMCX3;ARMCX3;ARMCX3	ENST00000341189.4;ENST00000454228.1;ENST00000471229.2;ENST00000477980.2;ENST00000477980.2;ENST00000537169.1;ENST00000537169.1	5'UTR;3'UTR;5'UTR;1stExon;5'UTR;1stExon;5'UTR	chrX:100877785-100878410	3					Male	FEV1FVC	VDAART
cg07629996	X	17673876	NHS	3.26247	0.979898	3.3294	0.000870348	0.0378771	chrX:17673385-17674483	Island	Body;Body						chrX:17673640-17674090	3					Male	FEV1FVC	VDAART
cg26893124	X	129245188	ELF4	3.35551	1.00843	3.32744	0.000876476	0.0380083	chrX:129243674-129245575	Island	TSS1500;TSS1500	X:129244010-129245763	Promoter_Associated	ELF4;ELF4	ENST00000308167.5;ENST00000335997.7	TSS1500;TSS1500	chrX:129244380-129245535	3					Male	FEV1FVC	VDAART
cg11154719	X	153060450	IDH3G	2.41975	0.727288	3.32708	0.000877604	0.0380083	chrX:153059275-153060557	Island	TSS1500;TSS1500;Body			IDH3G;IDH3G;IDH3G;SSR4;SSR4;IDH3G;IDH3G	ENST00000427365.2;ENST00000393771.3;ENST00000370093.1;ENST00000460616.1;ENST00000460616.1;ENST00000370092.3;ENST00000217901.5	TSS1500;TSS1500;TSS1500;1stExon;5'UTR;TSS1500;TSS1500	chrX:153060345-153061315	3					Male	FEV1FVC	VDAART
cg16639627	X	83757414	HDX	3.17386	0.954981	3.32348	0.000889006	0.0383315			5'UTR;1stExon	X:83757327-83757417	Unclassified	RP6-33F8.1;HDX;HDX;HDX;HDX	ENST00000465509.2;ENST00000297977.5;ENST00000506585.1;ENST00000373177.1;ENST00000297977.5	3'UTR;1stExon;TSS200;5'UTR;5'UTR	chrX:83757380-83757675	3					Male	FEV1FVC	VDAART
cg14727714	X	130038219	ENOX2	6.19334	1.8637	3.32314	0.000890104	0.0383315	chrX:130036747-130037158	S_Shore	TSS1500;TSS1500;TSS1500			ENOX2;ENOX2	ENST00000492263.1;ENST00000538435.1	TSS1500;TSS1500			chrX:130037895-130038266	4			Male	FEV1FVC	VDAART
cg10095090	X	123008155	XIAP	5.26127	1.58343	3.32271	0.00089148	0.0383315			5'UTR;5'UTR;Body			XIAP-AS1;U6;XIAP;XIAP;XIAP;XIAP	ENST00000458331.1;ENST00000516818.1;ENST00000434753.3;ENST00000468691.1;ENST00000371199.3;ENST00000355640.3	TSS1500;TSS200;5'UTR;5'UTR;5'UTR;5'UTR							Male	FEV1FVC	VDAART
cg21362390	X	144903565	SLITRK2	2.91981	0.879075	3.32146	0.000895481	0.0384114	chrX:144903522-144903749	Island	5'UTR;5'UTR;5'UTR;5'UTR;5'UTR;5'UTR;5'UTR;5'UTR;5'UTR			SLITRK2;SLITRK2;SLITRK2;SLITRK2	ENST00000428560.2;ENST00000447897.2;ENST00000370490.1;ENST00000370490.1	5'UTR;5'UTR;5'UTR;1stExon	chrX:144903445-144903895	3					Male	FEV1FVC	VDAART
cg12165338	X	51486594	GSPT2	2.28275	0.687684	3.31948	0.000901868	0.0385468	chrX:51486414-51487010	Island	5'UTR;1stExon	X:51485930-51487086	Promoter_Associated	GSPT2;GSPT2;GSPT2;GSPT2	ENST00000340438.4;ENST00000340438.4;ENST00000502175.2;ENST00000502175.2	5'UTR;1stExon;5'UTR;1stExon	chrX:51486340-51487055	3					Male	FEV1FVC	VDAART
cg27381383	X	100879169	ARMCX3	3.5226	1.0613	3.31914	0.000902938	0.0385468			5'UTR;5'UTR;5'UTR			ARMCX3;ARMCX3;ARMCX3;ARMCX3;ARMCX3-AS1	ENST00000341189.4;ENST00000471229.2;ENST00000477980.2;ENST00000537169.1;ENST00000454228.1	5'UTR;5'UTR;5'UTR;5'UTR;TSS200	chrX:100878965-100879270	3					Male	FEV1FVC	VDAART
cg12829224	X	73640630	SLC16A2	2.22799	0.671543	3.31771	0.000907581	0.0385648	chrX:73639898-73640778	Island	TSS1500			SLC16A2	ENST00000276033.4	TSS200	chrX:73640120-73640750	3					Male	FEV1FVC	VDAART
cg16626088	X	38080219	SRPX	5.7291	1.72726	3.31688	0.000910279	0.0385648	chrX:38079691-38080150	S_Shore	TSS200;TSS200;TSS200;TSS200			RP13-43E11.1;SRPX;SRPX	ENST00000423919.1;ENST00000378533.3;ENST00000544439.1	TSS1500;TSS200;TSS200	chrX:38079225-38080550	3					Male	FEV1FVC	VDAART
cg17976175	X	118708089	UBE2A	3.71474	1.11996	3.31685	0.000910399	0.0385648	chrX:118708293-118709240	N_Shore	TSS1500;TSS1500	X:118707580-118709556	Promoter_Associated	UBE2A;UBE2A;UBE2A	ENST00000371558.2;ENST00000346330.3;ENST00000469205.1	TSS1500;TSS1500;TSS1500	chrX:118707765-118708195	3					Male	FEV1FVC	VDAART
cg12664896	X	17755499	SCML1	3.63432	1.09599	3.316	0.000913152	0.0385648	chrX:17755053-17756648	Island	TSS200;TSS200;TSS200;TSS200	X:17754866-17756294	Promoter_Associated	SCML1;SCML1;SCML1	ENST00000380045.3;ENST00000380041.3;ENST00000398080.1	TSS200;TSS200;TSS200	chrX:17754945-17755850	3					Male	FEV1FVC	VDAART
cg19137564	X	151806451	GABRQ	2.60596	0.78611	3.315	0.000916429	0.0385648	chrX:151806233-151806947	Island	TSS200			GABRQ	ENST00000333733.4	TSS200	chrX:151806065-151806635	3					Male	FEV1FVC	VDAART
cg10191725	X	25034625	ARX	2.46361	0.743255	3.31462	0.000917673	0.0385648	chrX:25033664-25034712	Island	TSS1500	X:25034133-25034727	Unclassified_Cell_type_specific	ARX	ENST00000379044.4	TSS1500	chrX:25034545-25034795	3					Male	FEV1FVC	VDAART
cg10286673	X	107069680	MID2	2.40419	0.725379	3.3144	0.000918414	0.0385648	chrX:107069308-107070201	Island	Body;Body	X:107068691-107070658	Unclassified_Cell_type_specific				chrX:107069185-107070615	3					Male	FEV1FVC	VDAART
cg27429230	X	48769380	SLC35A2	1.69164	0.510797	3.31176	0.000927109	0.0388389	chrX:48768763-48769474	Island	TSS200;TSS1500;TSS1500	X:48768510-48769452	Promoter_Associated_Cell_type_specific	SLC35A2;SLC35A2;SLC35A2;SLC35A2;SLC35A2;SLC35A2	ENST00000376529.3;ENST00000247138.5;ENST00000413561.2;ENST00000445167.2;ENST00000376512.1;ENST00000376521.1	TSS1500;TSS1500;TSS1500;TSS1500;TSS1500;TSS200	chrX:48768840-48769655	3					Male	FEV1FVC	VDAART
cg26363000	X	140274440		1.91182	0.577547	3.31023	0.000932182	0.0388888	chrX:140270950-140271553	S_Shelf													Male	FEV1FVC	VDAART
cg14622782	X	41782111	CASK	3.73541	1.12849	3.3101	0.000932638	0.0388888	chrX:41782106-41783258	Island	Body;Body;Body						chrX:41781920-41782695	3					Male	FEV1FVC	VDAART
cg12419462	X	25031919	ARX	2.30163	0.696781	3.30323	0.000955766	0.0397277	chrX:25030461-25032053	Island	Body	X:25031393-25032009	Unclassified_Cell_type_specific	ARX	ENST00000379044.4	ExonBnd	chrX:25029880-25032055	3					Male	FEV1FVC	VDAART
cg09799350	X	18372126	SCML2	2.91563	0.882769	3.30282	0.000957188	0.0397277	chrX:18371897-18373148	Island	5'UTR	X:18371697-18373050	Unclassified_Cell_type_specific	SCML2;SCML2	ENST00000442000.2;ENST00000251900.4	5'UTR;5'UTR	chrX:18371940-18373055	3					Male	FEV1FVC	VDAART
cg01742836	X	135229755	FHL1	1.58944	0.481925	3.29811	0.00097337	0.0403061	chrX:135228947-135230049	Island	1stExon;Body;1stExon;5'UTR;1stExon;5'UTR;5'UTR;TSS1500	X:135228601-135230513	Unclassified_Cell_type_specific	FHL1;FHL1;FHL1;FHL1;FHL1;FHL1;FHL1	ENST00000535737.1;ENST00000394155.2;ENST00000370690.3;ENST00000536581.1;ENST00000394155.2;ENST00000370690.3;ENST00000536581.1	TSS1500;1stExon;1stExon;1stExon;5'UTR;5'UTR;5'UTR	chrX:135229180-135230135	3					Male	FEV1FVC	VDAART
cg08761350	X	101967081	GPRASP2	3.17288	0.962384	3.2969	0.000977586	0.0403181	chrX:101966967-101967970	Island	TSS1500;TSS1500			GPRASP2;GPRASP2;GPRASP2	ENST00000332262.4;ENST00000486814.1;ENST00000543253.1	TSS1500;TSS1500;TSS200			chrX:101966153-101968846	6	chrX:101966751-101969312	6	Male	FEV1FVC	VDAART
cg20584415	X	69510172	KIF4A	3.96592	1.20315	3.29628	0.000979741	0.0403181	chrX:69509644-69509962	S_Shore	5'UTR;TSS1500	X:69509218-69510232	Promoter_Associated	KIF4A;KIF4A;KIF4A;KIF4A;PDZD11;PDZD11;PDZD11	ENST00000374388.3;ENST00000374403.3;ENST00000485406.1;ENST00000485406.1;ENST00000473667.1;ENST00000374454.1;ENST00000239666.4	5'UTR;5'UTR;1stExon;5'UTR;TSS1500;TSS1500;TSS1500	chrX:69510025-69510275	3					Male	FEV1FVC	VDAART
cg15295236	X	134125353	SMIM10	4.66356	1.41488	3.29609	0.000980407	0.0403181	chrX:134124938-134125307	S_Shore	1stExon			CXorf69	ENST00000330288.4	1stExon	chrX:134125305-134125530	3					Male	FEV1FVC	VDAART
cg05147108	X	128674369	OCRL	3.30827	1.00391	3.29537	0.000982906	0.0403284	chrX:128674133-128674727	Island	5'UTR;5'UTR;1stExon;1stExon	X:128673748-128675140	Unclassified	OCRL;OCRL;OCRL	ENST00000357121.5;ENST00000357121.5;ENST00000486673.1	5'UTR;1stExon;5'UTR	chrX:128674065-128674655	3					Male	FEV1FVC	VDAART
cg01114504	X	55115413	PAGE2	-1.3506	0.409953	-3.29451	0.000985933	0.0403602			TSS200			PAGE2;PAGE2	ENST00000374968.4;ENST00000374965.1	TSS200;TSS200							Male	FEV1FVC	VDAART
cg22044840	X	11129352	HCCS	4.1961	1.27445	3.29248	0.000993075	0.04056	chrX:11129276-11129758	Island	TSS200;TSS200	X:11129102-11130105	Promoter_Associated	HCCS;RP11-120D5.1;HCCS;HCCS	ENST00000321143.4;ENST00000433747.1;ENST00000380763.3;ENST00000380762.4	TSS200;TSS200;TSS200;TSS200	chrX:11129200-11129650	3					Male	FEV1FVC	VDAART
cg00680673	X	48815747	OTUD5	1.96282	0.596447	3.29086	0.000998804	0.0407013	chrX:48814267-48815894	Island	TSS1500;TSS200;TSS1500;TSS1500	X:48814180-48816023	Promoter_Associated	OTUD5;OTUD5;OTUD5;OTUD5;OTUD5	ENST00000484499.1;ENST00000453548.1;ENST00000376488.3;ENST00000396743.3;ENST00000428668.2	TSS1500;TSS1500;TSS1500;TSS1500;TSS200	chrX:48815060-48815895	3					Male	FEV1FVC	VDAART
cg24156746	X	153775711	IKBKG	2.14888	0.653555	3.28799	0.00100905	0.0408812	chrX:153774893-153776136	Island	1stExon;5'UTR;1stExon;1stExon;TSS1500;Body;5'UTR;5'UTR;TSS1500	X:153774668-153776602	Promoter_Associated	IKBKG;G6PD;G6PD;IKBKG;G6PD;IKBKG;IKBKG;IKBKG;IKBKG;IKBKG;IKBKG;G6PD;G6PD	ENST00000369607.1;ENST00000369620.2;ENST00000497281.1;ENST00000369601.3;ENST00000291567.5;ENST00000369606.4;ENST00000369606.4;ENST00000263518.6;ENST00000470142.1;ENST00000455588.2;ENST00000369602.3;ENST00000393562.2;ENST00000369620.2	5'UTR;5'UTR;TSS1500;TSS1500;TSS1500;1stExon;5'UTR;TSS200;TSS200;TSS200;TSS200;TSS1500;1stExon	chrX:153775405-153776655	3					Male	FEV1FVC	VDAART
cg07495946	X	68437736		-5.70693	1.73608	-3.28726	0.00101169	0.0408812	chrX:68441385-68441694	N_Shelf							chrX:68437505-68437915	3					Male	FEV1FVC	VDAART
cg13376417	X	119764072	C1GALT1C1	4.28804	1.30459	3.28688	0.00101304	0.0408812	chrX:119763737-119764230	Island	TSS200;TSS200	X:119763366-119764558	Promoter_Associated	C1GALT1C1;C1GALT1C1	ENST00000304661.5;ENST00000371313.2	TSS200;TSS1500	chrX:119763545-119764215	3					Male	FEV1FVC	VDAART
cg25395546	X	131157336	MST4	2.64138	0.803656	3.28671	0.00101366	0.0408812	chrX:131156818-131157775	Island	5'UTR;TSS1500;1stExon;1stExon;5'UTR	X:131156086-131157733	Promoter_Associated_Cell_type_specific	MST4;MST4;MST4;MST4;MST4;MST4;MST4	ENST00000496850.1;ENST00000394334.2;ENST00000394334.2;ENST00000481105.1;ENST00000481105.1;ENST00000394335.2;ENST00000394335.2	TSS1500;1stExon;5'UTR;1stExon;5'UTR;1stExon;5'UTR	chrX:131157085-131157410	3					Male	FEV1FVC	VDAART
cg17812797	X	47053801	UBA1	5.36573	1.6329	3.28602	0.00101614	0.0408812	chrX:47053103-47053605	S_Shore	5'UTR;5'UTR	X:47052354-47054472	Promoter_Associated	UBA1;UBA1	ENST00000377351.4;ENST00000335972.6	5'UTR;5'UTR	chrX:47053405-47053890	3					Male	FEV1FVC	VDAART
cg14705424	X	129512454		1.07649	0.327616	3.28581	0.0010169	0.0408812									chrX:129512085-129512610	3					Male	FEV1FVC	VDAART
cg06650546	X	136633004		3.26634	0.995095	3.28244	0.00102912	0.0412622	chrX:136632076-136633319	Island							chrX:136632765-136633010	3					Male	FEV1FVC	VDAART
cg11128962	X	53123200	KANTR	3.09969	0.944469	3.28193	0.00103098	0.0412622	chrX:53123311-53123777	N_Shore	TSS200	X:53122799-53123932	Promoter_Associated	RP11-236P24.3;RP11-258C19.5	ENST00000433646.1;ENST00000366185.2	3'UTR;TSS200	chrX:53123020-53123835	3					Male	FEV1FVC	VDAART
cg19834421	X	70288180	SNX12	3.14699	0.960085	3.27783	0.00104608	0.0417735	chrX:70287890-70288359	Island	1stExon;5'UTR	X:70287354-70288941	Promoter_Associated	SNX12;SNX12;SNX12;SNX12;SNX12;SNX12	ENST00000465030.1;ENST00000374274.3;ENST00000276105.3;ENST00000276105.3;ENST00000374274.3;ENST00000465030.1	1stExon;1stExon;1stExon;5'UTR;5'UTR;3'UTR	chrX:70287640-70288575	3					Male	FEV1FVC	VDAART
cg20074774	X	38420780	TSPAN7	5.33967	1.63009	3.27569	0.00105405	0.041998	chrX:38420557-38421478	Island	1stExon;5'UTR	X:38420222-38420946	Unclassified_Cell_type_specific	TSPAN7;TSPAN7;TSPAN7;TSPAN7	ENST00000422612.2;ENST00000545599.1;ENST00000378482.2;ENST00000378482.2	TSS200;TSS200;5'UTR;1stExon	chrX:38420485-38420855	3					Male	FEV1FVC	VDAART
cg23690264	X	142721909	SLITRK4	3.13225	0.956862	3.27346	0.00106241	0.0422267	chrX:142721410-142722958	Island	5'UTR			SLITRK4;SLITRK4;SLITRK4	ENST00000381779.4;ENST00000338017.4;ENST00000356928.1	5'UTR;5'UTR;5'UTR	chrX:142721285-142722055	3					Male	FEV1FVC	VDAART
cg04712194	X	153639778	TAZ	3.00766	0.918959	3.2729	0.0010645	0.0422267	chrX:153639734-153640675	Island	TSS200;5'UTR;5'UTR;TSS200;TSS200;TSS200;TSS200;5'UTR	X:153639427-153640533	Promoter_Associated_Cell_type_specific	DNASE1L1;DNASE1L1;DNASE1L1;DNASE1L1;TAZ;TAZ;TAZ;TAZ	ENST00000393638.1;ENST00000309585.5;ENST00000488225.1;ENST00000014935.3;ENST00000369776.4;ENST00000369790.4;ENST00000350743.4;ENST00000351413.4	5'UTR;5'UTR;3'UTR;TSS1500;TSS1500;TSS200;TSS200;TSS200	chrX:153639660-153639935	3					Male	FEV1FVC	VDAART
cg08958384	X	47138307		-1.87747	0.573806	-3.27195	0.00106808	0.0422598						snoU13	ENST00000459524.1	TSS1500	chrX:47138145-47138390	3					Male	FEV1FVC	VDAART
cg17620251	X	71238649	NHSL2	2.10977	0.644978	3.27108	0.00107139	0.0422598	chrX:71238328-71238675	Island	Body	X:71238211-71238834	Unclassified				chrX:71238385-71238675	3					Male	FEV1FVC	VDAART
cg13751956	X	107335227	PSMD10	3.51602	1.07497	3.27081	0.0010724	0.0422598	chrX:107334420-107335139	S_Shore	TSS1500;Body;TSS1500;Body	X:107334396-107335296	Promoter_Associated	PSMD10;PSMD10;PSMD10;ATG4A	ENST00000340200.5;ENST00000372296.1;ENST00000217958.3;ENST00000545696.1	TSS1500;TSS1500;TSS1500;5'UTR	chrX:107335145-107335570	3					Male	FEV1FVC	VDAART
cg06408025	X	106449904	CXorf41	2.55266	0.781247	3.26742	0.00108531	0.0425932	chrX:106449029-106449740	S_Shore	5'UTR;TSS1500;1stExon;1stExon;5'UTR	X:106449138-106449985	Unclassified	CXorf41;CXorf41;CXorf41;NUP62CL;NUP62CL	ENST00000336387.4;ENST00000535523.1;ENST00000535523.1;ENST00000372466.4;ENST00000372465.3	TSS1500;1stExon;5'UTR;TSS1500;TSS1500	chrX:106449505-106449930	3					Male	FEV1FVC	VDAART
cg00914218	X	69654348		3.08576	0.944426	3.26734	0.00108562	0.0425932	chrX:69653707-69654661	Island		X:69654250-69654558	Promoter_Associated				chrX:69654265-69654555	3					Male	FEV1FVC	VDAART
cg08282969	X	122993891	XIAP	3.62248	1.10894	3.26663	0.00108837	0.0426038	chrX:122993547-122994335	Island	TSS200	X:122993086-122994722	Promoter_Associated	XIAP;XIAP;XIAP;XIAP;XIAP	ENST00000355640.3;ENST00000371199.3;ENST00000434753.3;ENST00000468691.1;ENST00000371199.3	TSS1500;1stExon;5'UTR;5'UTR;5'UTR	chrX:122993380-122994630	3					Male	FEV1FVC	VDAART
cg17056186	X	119763575	C1GALT1C1	4.16317	1.27468	3.26604	0.00109064	0.0426038	chrX:119763737-119764230	N_Shore	5'UTR;5'UTR	X:119763366-119764558	Promoter_Associated	C1GALT1C1;C1GALT1C1	ENST00000371313.2;ENST00000304661.5	5'UTR;5'UTR	chrX:119763545-119764215	3					Male	FEV1FVC	VDAART
cg10593416	X	106750120		1.43519	0.439906	3.2625	0.00110433	0.0429591	chrX:106749879-106750862	Island		X:106749885-106750203	Unclassified_Cell_type_specific				chrX:106749825-106750235	3					Male	FEV1FVC	VDAART
cg12431196	X	75648216	MAGEE1	3.67512	1.12649	3.26245	0.00110453	0.0429591	chrX:75648708-75649533	N_Shore	1stExon;5'UTR	X:75647630-75648994	Promoter_Associated	MAGEE1;MAGEE1	ENST00000361470.2;ENST00000361470.2	5'UTR;1stExon	chrX:75647925-75648395	3					Male	FEV1FVC	VDAART
cg19200045	X	40440231	ATP6AP2	2.83572	0.869482	3.26139	0.00110866	0.0430266	chrX:40439739-40440705	Island	5'UTR;1stExon	X:40439714-40440364	Promoter_Associated_Cell_type_specific	ATP6AP2;ATP6AP2;ATP6AP2;ATP6AP2;ATP6AP2;ATP6AP2;ATP6AP2;ATP6AP2	ENST00000486558.1;ENST00000538655.1;ENST00000535539.1;ENST00000535539.1;ENST00000378438.4;ENST00000378438.4;ENST00000544975.1;ENST00000544975.1	TSS200;TSS200;5'UTR;1stExon;5'UTR;1stExon;1stExon;5'UTR	chrX:40439965-40440255	3					Male	FEV1FVC	VDAART
cg20775112	X	11776121	MSL3	3.7197	1.14119	3.2595	0.00111608	0.043221	chrX:11775784-11776936	Island	TSS200;TSS200;TSS200	X:11775564-11776986	Promoter_Associated	MSL3;MSL3;MSL3;MSL3	ENST00000337339.2;ENST00000361672.2;ENST00000398527.2;ENST00000312196.4	TSS1500;TSS1500;TSS1500;TSS200	chrX:11776085-11776810	3					Male	FEV1FVC	VDAART
cg05522559	X	55115352	PAGE2	-1.12195	0.344276	-3.25886	0.00111861	0.0432255			TSS200			PAGE2;PAGE2	ENST00000374968.4;ENST00000374965.1	TSS200;TSS200							Male	FEV1FVC	VDAART
cg24232980	X	101906161	GPRASP1	2.86666	0.880121	3.25712	0.00112549	0.0433147	chrX:101906001-101907017	Island	TSS200;TSS200;TSS200;TSS200;5'UTR			GPRASP1;GPRASP1;GPRASP1	ENST00000415986.1;ENST00000361600.4;ENST00000537097.1	TSS200;TSS200;TSS200			chrX:101905167-101907827	6	chrX:101905752-101908157	6	Male	FEV1FVC	VDAART
cg23991947	X	48397845	TBC1D25	2.233	0.685589	3.25705	0.00112575	0.0433147	chrX:48397759-48398529	Island	TSS1500	X:48397581-48398829	Promoter_Associated	TBC1D25;TBC1D25;TBC1D25;TBC1D25;TBC1D25	ENST00000537536.1;ENST00000481090.1;ENST00000427713.1;ENST00000376771.4;ENST00000376771.4	TSS1500;TSS1500;TSS1500;5'UTR;1stExon	chrX:48397705-48398735	3					Male	FEV1FVC	VDAART
cg15771339	X	119077447	NKAP	5.49499	1.6895	3.25244	0.00114417	0.0439294	chrX:119077089-119077664	Island	1stExon	X:119077110-119078019	Promoter_Associated	NKAP	ENST00000371410.3	1stExon	chrX:119076960-119077855	3					Male	FEV1FVC	VDAART
cg24863802	X	151999558	NSDHL	3.87426	1.19239	3.24915	0.00115751	0.0443466	chrX:151999149-151999751	Island	5'UTR;1stExon;5'UTR;1stExon;TSS1500	X:151998836-152000136	Promoter_Associated	CETN2;NSDHL;CETN2;NSDHL	ENST00000493482.1;ENST00000440023.1;ENST00000370277.3;ENST00000440023.1	TSS1500;1stExon;TSS1500;5'UTR	chrX:151999205-151999595	3					Male	FEV1FVC	VDAART
cg26309951	X	102941669	MORF4L2	3.99236	1.22939	3.24744	0.00116446	0.0443841	chrX:102942107-102942486	N_Shore	5'UTR;5'UTR;5'UTR;5'UTR;1stExon;1stExon;5'UTR;5'UTR;1stExon;5'UTR;1stExon;5'UTR;1stExon;5'UTR;5'UTR;5'UTR;1stExon;5'UTR;5'UTR;5'UTR;1stExon;1stExon;5'UTR;5'UTR	X:102941476-102943205	Promoter_Associated	RP5-1055C14.7;MORF4L2;MORF4L2;MORF4L2;MORF4L2;MORF4L2;MORF4L2;MORF4L2;MORF4L2	ENST00000435306.1;ENST00000423833.2;ENST00000422154.2;ENST00000441076.2;ENST00000372619.4;ENST00000492116.1;ENST00000422154.2;ENST00000360458.1;ENST00000433176.2	TSS1500;TSS1500;1stExon;TSS200;TSS200;3'UTR;5'UTR;5'UTR;5'UTR	chrX:102941545-102942515	3					Male	FEV1FVC	VDAART
cg07674503	X	131352282	RAP2C	1.56853	0.483012	3.24739	0.00116468	0.0443841	chrX:131351531-131352535	Island	TSS200	X:131352154-131352367	Promoter_Associated	RP5-842K24.2;RAP2C;RAP2C;RAP2C;RAP2C;RP5-842K24.2	ENST00000441399.1;ENST00000370874.1;ENST00000342983.2;ENST00000460462.1;ENST00000460462.1;ENST00000421483.1	TSS1500;5'UTR;TSS200;1stExon;3'UTR;5'UTR	chrX:131351285-131352370	3					Male	FEV1FVC	VDAART
cg17270092	X	148085857		-1.4841	0.457098	-3.2468	0.00116712	0.0443841													chrX:148084703-148087170	6	Male	FEV1FVC	VDAART
cg21072408	X	152736172	HAUS7	2.94955	0.908655	3.24606	0.00117015	0.0443841	chrX:152735784-152736193	Island	TSS200;Body	X:152735349-152736967	Promoter_Associated	HAUS7;TREX2;HAUS7;HAUS7;HAUS7;HAUS7	ENST00000370219.3;ENST00000330912.2;ENST00000370219.3;ENST00000370211.4;ENST00000421080.2;ENST00000370210.1	1stExon;TSS200;5'UTR;TSS200;5'UTR;5'UTR	chrX:152735985-152736275	3					Male	FEV1FVC	VDAART
cg23718917	X	152990332	BCAP31	2.28912	0.705379	3.24523	0.00117358	0.0443841	chrX:152988874-152991719	Island	TSS1500;1stExon;5'UTR;TSS200;TSS1500;TSS1500	X:152990008-152990488	Promoter_Associated	BCAP31;BCAP31;ABCD1;BCAP31;BCAP31;ABCD1;ABCD1	ENST00000426131.2;ENST00000458587.2;ENST00000370129.3;ENST00000441714.1;ENST00000345046.6;ENST00000218104.3;ENST00000218104.3	TSS1500;TSS1500;TSS1500;TSS1500;TSS200;5'UTR;1stExon	chrX:152989780-152990450	3					Male	FEV1FVC	VDAART
cg03422380	X	107019244	TSC22D3	3.36624	1.0373	3.2452	0.00117368	0.0443841	chrX:107018606-107019611	Island	TSS1500	X:107018859-107021211	Unclassified	TSC22D3;TSC22D3;TSC22D3;TSC22D3;TSC22D3;TSC22D3	ENST00000315660.4;ENST00000372384.2;ENST00000514426.1;ENST00000506081.1;ENST00000394928.2;ENST00000372383.4	TSS200;TSS200;5'UTR;5'UTR;TSS1500;TSS1500	chrX:107018960-107020035	3					Male	FEV1FVC	VDAART
cg12375308	X	122994071	XIAP	3.83401	1.18169	3.24452	0.00117649	0.0443841	chrX:122993547-122994335	Island	5'UTR;1stExon	X:122993086-122994722	Promoter_Associated	XIAP;XIAP;XIAP;XIAP;XIAP	ENST00000371199.3;ENST00000355640.3;ENST00000434753.3;ENST00000468691.1;ENST00000371199.3	1stExon;TSS200;5'UTR;5'UTR;5'UTR	chrX:122993380-122994630	3					Male	FEV1FVC	VDAART
cg03705894	X	49687068	CLCN5	4.31467	1.33001	3.24408	0.0011783	0.0443841	chrX:49687027-49687993	Island	TSS200;TSS200	X:49686836-49687917	Promoter_Associated	CLCN5;CLCN5;CLCN5	ENST00000376091.3;ENST00000482218.1;ENST00000450422.3	TSS1500;TSS1500;TSS200	chrX:49687005-49687335	3					Male	FEV1FVC	VDAART
cg04483797	X	102883838	TCEAL1	3.34204	1.03161	3.23964	0.00119682	0.0447674	chrX:102884436-102884677	N_Shore	TSS200;TSS200;5'UTR	X:102883611-102884326	Promoter_Associated_Cell_type_specific	TCEAL1;TCEAL1;TCEAL1;TCEAL1;TCEAL1;TCEAL3	ENST00000372626.3;ENST00000537029.1;ENST00000372625.3;ENST00000469820.1;ENST00000372624.3;ENST00000477014.1	5'UTR;TSS200;TSS200;TSS200;TSS200;5'UTR	chrX:102883520-102884075	3					Male	FEV1FVC	VDAART
cg24741068	X	48432888	RBM3	2.25146	0.694985	3.23957	0.00119708	0.0447674	chrX:48432815-48433322	Island	1stExon;5'UTR	X:48432268-48433808	Promoter_Associated	AC115618.1;RBM3;RBM3;RBM3;RBM3;RBM3;RBM3	ENST00000376775.2;ENST00000376755.1;ENST00000376759.3;ENST00000430348.2;ENST00000354480.2;ENST00000466764.1;ENST00000466764.1	1stExon;TSS1500;TSS200;TSS200;TSS1500;1stExon;5'UTR	chrX:48432105-48432895	3					Male	FEV1FVC	VDAART
cg13571540	X	23801624	SAT1	2.70164	0.834049	3.23919	0.0011987	0.0447674	chrX:23801055-23801724	Island	Body;Body	X:23800826-23801642	Promoter_Associated_Cell_type_specific	RP13-314C10.5;SAT1	ENST00000366134.2;ENST00000489394.1	TSS1500;5'UTR	chrX:23801440-23801735	3					Male	FEV1FVC	VDAART
cg24202706	X	151806678	GABRQ	2.13741	0.659911	3.23893	0.0011998	0.0447674	chrX:151806233-151806947	Island	1stExon			GABRQ	ENST00000333733.4	1stExon			chrX:151805666-151807420	6	chrX:151805844-151807360	6	Male	FEV1FVC	VDAART
cg07051329	X	110039369	CHRDL1	4.96611	1.53339	3.23865	0.00120096	0.0447674	chrX:110038946-110039370	Island	TSS200;TSS200;TSS200;TSS1500			CHRDL1;CHRDL1;CHRDL1;CHRDL1;CHRDL1	ENST00000372045.1;ENST00000372042.1;ENST00000482160.1;ENST00000218054.4;ENST00000434224.1	TSS1500;TSS1500;TSS1500;TSS1500;TSS200			chrX:110038427-110039877	6			Male	FEV1FVC	VDAART
cg08952424	X	70338432	MED12	3.58171	1.1071	3.23521	0.00121552	0.0451324	chrX:70338280-70338866	Island	5'UTR;1stExon	X:70338213-70338728	Promoter_Associated_Cell_type_specific	MED12;MED12;MED12;MED12	ENST00000374102.1;ENST00000374080.3;ENST00000536756.1;ENST00000536756.1	TSS200;TSS200;5'UTR;1stExon	chrX:70338265-70338655	3					Male	FEV1FVC	VDAART
cg10869581	X	102000905	BHLHB9	2.49255	0.770524	3.23488	0.00121693	0.0451324	chrX:102000689-102001558	Island	TSS200;5'UTR;5'UTR;5'UTR;5'UTR;5'UTR;5'UTR;TSS200			BHLHB9;BHLHB9;BHLHB9;BHLHB9;BHLHB9	ENST00000447531.1;ENST00000372735.1;ENST00000483294.1;ENST00000457056.1;ENST00000361229.4	TSS200;TSS200;5'UTR;5'UTR;5'UTR	chrX:102000665-102001075	3					Male	FEV1FVC	VDAART
cg07750402	X	48814932	OTUD5	2.72137	0.841405	3.23432	0.00121935	0.0451324	chrX:48814267-48815894	Island	5'UTR;TSS200;TSS200;TSS200	X:48814180-48816023	Promoter_Associated	OTUD5;OTUD5;OTUD5;OTUD5;OTUD5	ENST00000484499.1;ENST00000453548.1;ENST00000376488.3;ENST00000396743.3;ENST00000428668.2	TSS1500;TSS200;TSS200;TSS200;5'UTR	chrX:48814800-48815030	3					Male	FEV1FVC	VDAART
cg09525227	X	103500030	ESX1	4.40983	1.3636	3.23397	0.00122081	0.0451324	chrX:103498706-103499843	S_Shore	TSS1500			ESX1	ENST00000372588.4	TSS1500	chrX:103499965-103500435	3					Male	FEV1FVC	VDAART
cg19218988	X	106449724	CXorf41	3.56295	1.10202	3.23311	0.00122452	0.0451762	chrX:106449029-106449740	Island	TSS200;TSS200;TSS200	X:106449138-106449985	Unclassified	CXorf41;CXorf41;NUP62CL;NUP62CL	ENST00000336387.4;ENST00000535523.1;ENST00000372466.4;ENST00000372465.3	TSS1500;TSS200;TSS200;TSS200	chrX:106449505-106449930	3					Male	FEV1FVC	VDAART
cg09418475	X	153718920	SLC10A3	2.38975	0.739522	3.23148	0.0012315	0.0453405	chrX:153718654-153719455	Island	5'UTR;1stExon;5'UTR;5'UTR	X:153718312-153719523	Promoter_Associated	SLC10A3;SLC10A3;SLC10A3;SLC10A3	ENST00000369649.4;ENST00000263512.4;ENST00000393586.1;ENST00000263512.4	5'UTR;5'UTR;5'UTR;1stExon			chrX:153717185-153720071	6	chrX:153717926-153719882	6	Male	FEV1FVC	VDAART
cg12277627	X	129245225	ELF4	3.18923	0.98735	3.23009	0.00123752	0.0454688	chrX:129243674-129245575	Island	TSS1500;TSS1500	X:129244010-129245763	Promoter_Associated	ELF4;ELF4	ENST00000308167.5;ENST00000335997.7	TSS1500;TSS1500	chrX:129244380-129245535	3					Male	FEV1FVC	VDAART
cg05215305	X	151307813	MAGEA10	-2.02358	0.626872	-3.22806	0.00124634	0.0456071			TSS1500;TSS1500			MAGEA5;MAGEA10;MAGEA10;RP11-329E24.6	ENST00000509345.2;ENST00000244096.3;ENST00000370323.3;ENST00000453915.1	TSS1500;TSS1500;TSS1500;5'UTR							Male	FEV1FVC	VDAART
cg16126759	X	55743906	RRAGB	3.39866	1.05285	3.22805	0.00124637	0.0456071			TSS1500;TSS1500	X:55743760-55744963	Promoter_Associated	RRAGB;RRAGB	ENST00000374941.4;ENST00000262850.7	TSS1500;TSS1500			chrX:55743513-55745210	6	chrX:55743337-55745355	6	Male	FEV1FVC	VDAART
cg07818713	X	133675557	MIR450A1	-1.0503	0.325777	-3.22398	0.00126424	0.0461225	chrX:133678595-133679201	N_Shelf	TSS1500;TSS1500;TSS200;TSS1500			MIR450B;MIR450A1;MIR450A2;MIR542	ENST00000401182.1;ENST00000362262.1;ENST00000385022.1;ENST00000385050.1	TSS1500;TSS1500;TSS1500;TSS200							Male	FEV1FVC	VDAART
cg27633158	X	23575504		-1.12467	0.348934	-3.22317	0.0012678	0.0461225									chrX:23575300-23575530	3					Male	FEV1FVC	VDAART
cg01396530	X	12974262		5.115	1.58699	3.22309	0.00126818	0.0461225				X:12974258-12974754	Promoter_Associated				chrX:12973985-12974695	3					Male	FEV1FVC	VDAART
cg24920613	X	101771829	TMSB15A	4.66224	1.44778	3.22027	0.00128068	0.0464829	chrX:101771337-101771673	S_Shore	TSS200	X:101771430-101771984	Unclassified_Cell_type_specific	TMSB15A	ENST00000289373.4	TSS200	chrX:101771285-101771835	3					Male	FEV1FVC	VDAART
cg16998810	X	38080134	SRPX	2.94009	0.913241	3.2194	0.00128457	0.04653	chrX:38079691-38080150	Island	5'UTR;1stExon;5'UTR;1stExon;5'UTR;5'UTR;1stExon;1stExon			RP13-43E11.1;SRPX;SRPX;SRPX;SRPX	ENST00000423919.1;ENST00000378533.3;ENST00000544439.1;ENST00000378533.3;ENST00000544439.1	TSS1500;1stExon;1stExon;5'UTR;5'UTR	chrX:38079225-38080550	3					Male	FEV1FVC	VDAART
cg19797013	X	103411446	CXorf39	2.2503	0.699257	3.21813	0.00129027	0.0466423	chrX:103411059-103411782	Island	5'UTR;1stExon	X:103410493-103411602	Promoter_Associated	FAM199X;FAM199X	ENST00000493442.1;ENST00000493442.1	5'UTR;1stExon	chrX:103411305-103411515	3					Male	FEV1FVC	VDAART
cg00113623	X	153640221	TAZ	1.90445	0.592097	3.21645	0.00129788	0.0466792	chrX:153639734-153640675	Island	1stExon;1stExon;5'UTR;5'UTR;1stExon;Body;5'UTR;1stExon	X:153639427-153640533	Promoter_Associated_Cell_type_specific	DNASE1L1;DNASE1L1;DNASE1L1;TAZ;TAZ;TAZ;TAZ	ENST00000393638.1;ENST00000309585.5;ENST00000488225.1;ENST00000369790.4;ENST00000350743.4;ENST00000351413.4;ENST00000369776.4	5'UTR;5'UTR;3'UTR;1stExon;1stExon;1stExon;1stExon	chrX:153639945-153640595	3					Male	FEV1FVC	VDAART
cg15627188	X	40005337	BCOR	-3.03817	0.944667	-3.21613	0.00129933	0.0466792	chrX:40005040-40007066	Island	5'UTR;5'UTR			BCOR	ENST00000378455.4	5'UTR	chrX:40004160-40005535	3					Male	FEV1FVC	VDAART
cg22859180	X	12903771	TLR7	-8.07867	2.51208	-3.21593	0.00130024	0.0466792			Body						chrX:12903685-12903995	3					Male	FEV1FVC	VDAART
cg24264679	X	69675064	DLG3	3.18296	0.989996	3.21512	0.0013039	0.0466792	chrX:69674799-69675305	Island	Body;1stExon;Body;5'UTR	X:69673606-69675985	Unclassified	DLG3-AS1;DLG3-AS1;DLG3;DLG3	ENST00000424211.1;ENST00000431103.1;ENST00000542398.1;ENST00000542398.1	3'UTR;3'UTR;1stExon;5'UTR			chrX:69671296-69676460	6	chrX:69671557-69676947	6	Male	FEV1FVC	VDAART
cg08071770	X	129518617	GPR119	-5.10181	1.58686	-3.21503	0.00130431	0.0466792			1stExon			GPR119	ENST00000276218.2	1stExon							Male	FEV1FVC	VDAART
cg21327343	X	56258579	KLF8	3.36883	1.04885	3.21193	0.00131845	0.0469292	chrX:56258951-56259159	N_Shore	TSS1500;TSS1500	X:56258265-56259079	Unclassified	KLF8;KLF8	ENST00000374928.3;ENST00000468660.1	TSS1500;TSS1500			chrX:56258108-56260671	6	chrX:56258137-56260665	6	Male	FEV1FVC	VDAART
cg04828704	X	107070200	MID2	2.36173	0.735375	3.2116	0.00132	0.0469292	chrX:107069308-107070201	Island	Body;Body	X:107068691-107070658	Unclassified_Cell_type_specific				chrX:107069185-107070615	3					Male	FEV1FVC	VDAART
cg08072168	X	44866894	KDM6A	-1.3958	0.434613	-3.21159	0.00132003	0.0469292			5'UTR;Body;Body;Body;Body;Body;Body			KDM6A	ENST00000334516.4	5'UTR			chrX:44866657-44867181	5	chrX:44865152-44867244	6	Male	FEV1FVC	VDAART
cg25555657	X	48334381	FTSJ1	3.55931	1.1084	3.21121	0.00132176	0.0469292	chrX:48334229-48335036	Island	TSS200;TSS200	X:48333937-48335021	Promoter_Associated_Cell_type_specific	FTSJ1;FTSJ1	ENST00000396894.4;ENST00000019019.2	TSS1500;TSS200	chrX:48334065-48334675	3					Male	FEV1FVC	VDAART
cg20051589	X	69664482	DLG3	4.58439	1.42962	3.20671	0.0013426	0.0475749	chrX:69665102-69665355	N_Shore	TSS1500	X:69664366-69665061	Unclassified_Cell_type_specific	DLG3;DLG3	ENST00000194900.4;ENST00000374360.3	TSS1500;TSS1500			chrX:69663515-69666469	6			Male	FEV1FVC	VDAART
cg17242918	X	119149854		2.56754	0.801119	3.20495	0.00135088	0.0477738	chrX:119149185-119149734	S_Shore				GS1-421I3.2	ENST00000454625.1	TSS1500	chrX:119149580-119150075	3					Male	FEV1FVC	VDAART
cg06438901	X	48937877	WDR45	2.52035	0.786805	3.20327	0.00135876	0.0479416	chrX:48937435-48937976	Island	TSS1500;5'UTR	X:48937345-48937990	Promoter_Associated	WDR45;WDR45;WDR45;WDR45;WDR45;WDR45;WDR45;WDR45;WDR45	ENST00000322995.8;ENST00000356463.3;ENST00000473974.1;ENST00000396681.4;ENST00000553851.1;ENST00000376368.2;ENST00000485908.1;ENST00000470270.1;ENST00000376372.3	TSS1500;5'UTR;TSS1500;TSS1500;TSS1500;TSS1500;TSS1500;TSS1500;TSS1500	chrX:48937465-48938250	3					Male	FEV1FVC	VDAART
cg19839614	X	50212149	DGKK	3.05003	0.952302	3.2028	0.00136098	0.0479416	chrX:50212429-50212666	N_Shore	Body			DGKK	ENST00000376025.2	3'UTR							Male	FEV1FVC	VDAART
cg22975791	X	55934874		3.09409	0.967094	3.19937	0.0013773	0.0484217				X:55934418-55935740	Promoter_Associated	RP13-188A5.1;RP13-188A5.1	ENST00000452532.1;ENST00000452532.1	1stExon;5'UTR	chrX:55934405-55934935	3					Male	FEV1FVC	VDAART
cg06323885	X	102883827	TCEAL1	2.41768	0.755912	3.19836	0.00138213	0.0484962	chrX:102884436-102884677	N_Shore	TSS200;TSS200;5'UTR	X:102883611-102884326	Promoter_Associated_Cell_type_specific	TCEAL1;TCEAL1;TCEAL1;TCEAL1;TCEAL1;TCEAL3	ENST00000372626.3;ENST00000537029.1;ENST00000372625.3;ENST00000469820.1;ENST00000372624.3;ENST00000477014.1	5'UTR;TSS200;TSS200;TSS200;TSS200;5'UTR	chrX:102883520-102884075	3					Male	FEV1FVC	VDAART
cg14343687	X	117250477	KLHL13	1.87208	0.58551	3.19734	0.00138701	0.0485723	chrX:117250233-117250754	Island	1stExon;5'UTR;1stExon;5'UTR;5'UTR	X:117250380-117250824	Unclassified_Cell_type_specific	KLHL13;KLHL13;KLHL13;KLHL13;KLHL13;KLHL13	ENST00000371882.1;ENST00000545703.1;ENST00000371882.1;ENST00000545703.1;ENST00000540167.1;ENST00000541812.1	1stExon;1stExon;5'UTR;5'UTR;5'UTR;5'UTR	chrX:117250165-117251155	3					Male	FEV1FVC	VDAART
cg17238522	X	147583279	AFF2	2.18128	0.68234	3.19677	0.00138975	0.0485735	chrX:147582276-147583283	Island	Body;Body;Body;Body;Body	X:147581823-147583667	Unclassified_Cell_type_specific	AC002368.4	ENST00000456981.1	TSS1500	chrX:147581940-147583675	3					Male	FEV1FVC	VDAART
cg16567137	X	101410914	BEX5	2.6942	0.843893	3.19259	0.00141004	0.0491267			TSS200;5'UTR;1stExon	X:101410777-101411362	Unclassified_Cell_type_specific	BEX5;BEX5;BEX5	ENST00000333643.3;ENST00000543160.1;ENST00000333643.3	5'UTR;TSS200;1stExon	chrX:101410865-101411115	3					Male	FEV1FVC	VDAART
cg14287591	X	49965532	AKAP4	-11.3696	3.56147	-3.19238	0.00141106	0.0491267			TSS1500;1stExon			AKAP4;AKAP4;AKAP4	ENST00000376056.2;ENST00000481402.1;ENST00000376056.2	5'UTR;TSS1500;1stExon							Male	FEV1FVC	VDAART
cg14017986	X	151560923	MIR105-1	1.41248	0.442661	3.19088	0.00141842	0.0491881			TSS200;5'UTR			MIR105-1;GABRA3;GABRA3	ENST00000385222.1;ENST00000370314.4;ENST00000370311.1	TSS200;5'UTR;5'UTR							Male	FEV1FVC	VDAART
cg18646546	X	21023115		4.42332	1.38655	3.19015	0.00142198	0.0491881									chrX:21023020-21023235	3					Male	FEV1FVC	VDAART
cg03104298	X	135579224	HTATSF1	2.21833	0.695419	3.18992	0.00142311	0.0491881	chrX:135579001-135580099	Island	TSS1500;TSS200	X:135578666-135580196	Promoter_Associated_Cell_type_specific	HTATSF1;HTATSF1;HTATSF1	ENST00000218364.4;ENST00000415377.2;ENST00000535601.1	TSS1500;TSS1500;TSS200	chrX:135578900-135579750	3					Male	FEV1FVC	VDAART
cg11449070	X	53449647	SMC1A	2.86319	0.897611	3.18978	0.00142379	0.0491881	chrX:53448968-53449772	Island	TSS200;TSS200;TSS1500	X:53448662-53450190	Promoter_Associated	RIBC1;SMC1A;SMC1A;SMC1A;RIBC1;SMC1A;SMC1A;RIBC1	ENST00000375327.3;ENST00000322213.4;ENST00000322213.4;ENST00000375340.6;ENST00000414955.2;ENST00000340213.6;ENST00000463684.1;ENST00000457095.1	TSS1500;1stExon;5'UTR;TSS200;TSS200;TSS200;TSS200;TSS200	chrX:53449520-53449870	3					Male	FEV1FVC	VDAART
cg13213853	X	49028541	PLP2	2.35808	0.739469	3.18889	0.00142822	0.0492462	chrX:49028091-49029111	Island	Body	X:49027992-49028568	Promoter_Associated_Cell_type_specific						chrX:49027842-49031461	6	chrX:49027860-49036381	6	Male	FEV1FVC	VDAART
cg07085035	X	10028900	WWC3	-0.123312	0.0214224	-5.75625	8.60041e-09	9.27388e-05			5'UTR			Y_RNA;WWC3	ENST00000365599.1;ENST00000380861.4	TSS1500;5'UTR							Male	FEF2575	VDAART
cg12024188	X	49932224		-0.0668597	0.0116937	-5.71756	1.08064e-08	9.27388e-05									chrX:49931585-49932255	3					Male	FEF2575	VDAART
cg19175949	X	3616238	PRKX	0.0629319	0.0111271	5.65575	1.55168e-08	9.27388e-05			Body						chrX:3615800-3616355	3					Male	FEF2575	VDAART
cg23346976	X	153210874	RENBP	-0.0525145	0.00985768	-5.32727	9.97017e-08	0.000446913			TSS1500			RENBP;RENBP;RENBP	ENST00000369997.3;ENST00000393700.3;ENST00000412763.1	TSS1500;TSS1500;TSS1500							Male	FEF2575	VDAART
cg08620133	X	104559211	IL1RAPL2	-0.0791806	0.0150543	-5.25966	1.44321e-07	0.000471914			Body						chrX:104559025-104559490	3					Male	FEF2575	VDAART
cg19261513	X	47057322	UBA1	0.409758	0.0781522	5.24308	1.57919e-07	0.000471914	chrX:47053103-47053605	S_Shelf	5'UTR;5'UTR	X:47057228-47057330	Unclassified_Cell_type_specific	UBA1;UBA1	ENST00000377351.4;ENST00000335972.6	5'UTR;5'UTR					chrX:47054947-47058972	6	Male	FEF2575	VDAART
cg16059374	X	68835678	EDA	0.13768	0.0272656	5.04958	4.42773e-07	0.00113413	chrX:68835648-68837063	Island	TSS1500;TSS1500;TSS1500;TSS1500;TSS1500;TSS1500	X:68835560-68836605	Unclassified_Cell_type_specific	EDA;EDA	ENST00000338901.3;ENST00000524573.1	TSS1500;TSS1500	chrX:68835605-68836075	3					Male	FEF2575	VDAART
cg01651728	X	145076186	MIR890	-0.0820506	0.0163989	-5.0034	5.63267e-07	0.00126242			TSS1500			MIR890	ENST00000401256.1	TSS1500							Male	FEF2575	VDAART
cg12720772	X	5961169	NLGN4X	-0.123315	0.0248673	-4.95892	7.08845e-07	0.00141218			Body;Body												Male	FEF2575	VDAART
cg25166062	X	48958423	WDR45	0.264676	0.0542381	4.8799	1.06141e-06	0.00190311	chrX:48957764-48958595	Island	TSS1500	X:48957621-48958729	Promoter_Associated	WDR45	ENST00000356463.3	TSS1500	chrX:48958365-48958615	3					Male	FEF2575	VDAART
cg21960506	X	21889981	MBTPS2	-0.119906	0.0250468	-4.78726	1.69073e-06	0.00275589			Body			Y_RNA;MBTPS2	ENST00000383912.1;ENST00000365779.2	TSS1500;3'UTR	chrX:21889920-21890210	3					Male	FEF2575	VDAART
cg22044840	X	11129352	HCCS	0.292101	0.0621408	4.70063	2.59355e-06	0.0038752	chrX:11129276-11129758	Island	TSS200;TSS200	X:11129102-11130105	Promoter_Associated	HCCS;RP11-120D5.1;HCCS;HCCS	ENST00000321143.4;ENST00000433747.1;ENST00000380763.3;ENST00000380762.4	TSS200;TSS200;TSS200;TSS200	chrX:11129200-11129650	3					Male	FEF2575	VDAART
cg14680768	X	123094326	STAG2	0.33908	0.07273	4.66217	3.12894e-06	0.00431553	chrX:123093923-123094582	Island	TSS1500;TSS200;TSS1500;TSS1500	X:123093927-123094521	Promoter_Associated	STAG2;RP1-315G1.3;STAG2;STAG2;STAG2;STAG2;STAG2;STAG2	ENST00000469481.1;ENST00000426367.1;ENST00000354548.5;ENST00000371160.1;ENST00000371157.3;ENST00000371145.3;ENST00000371144.3;ENST00000218089.9	TSS1500;3'UTR;TSS1500;TSS1500;TSS1500;TSS1500;TSS1500;TSS200	chrX:123094100-123094435	3					Male	FEF2575	VDAART
cg23215575	X	119695356	CUL4B	0.252573	0.0544983	4.63452	3.57764e-06	0.00458193	chrX:119694943-119695228	S_Shore	TSS1500;Body	X:119694489-119695993	Promoter_Associated	CUL4B;CUL4B	ENST00000371322.5;ENST00000336592.6	TSS1500;TSS200	chrX:119694645-119695575	3					Male	FEF2575	VDAART
cg11049750	X	15289615	ASB9	-0.0877925	0.019002	-4.62016	3.83446e-06	0.00458346			TSS1500;TSS1500;TSS1500;TSS1500			ASB9;ASB9;ASB9;ASB9;ASB9	ENST00000473862.1;ENST00000380483.3;ENST00000380485.3;ENST00000380488.4;ENST00000546332.1	TSS1500;TSS1500;TSS1500;TSS1500;TSS1500							Male	FEF2575	VDAART
cg09146364	X	68724602	FAM155B	0.223676	0.0497886	4.49252	7.03857e-06	0.00769287	chrX:68723731-68726051	Island	TSS1500			FAM155B	ENST00000252338.4	TSS1500	chrX:68724545-68725270	3					Male	FEF2575	VDAART
cg21314942	X	24592877	PCYT1B	-0.058525	0.0130493	-4.48493	7.29385e-06	0.00769287			Body;Body;Body			PCYT1B	ENST00000492876.1	3'UTR	chrX:24592765-24593055	3					Male	FEF2575	VDAART
cg15831456	X	147583309	AFF2	-0.106236	0.0240521	-4.41692	1.00115e-05	0.0098529	chrX:147581861-147582072	S_Shore	Body;Body;Body;Body;Body	X:147581823-147583667	Unclassified_Cell_type_specific	AC002368.4	ENST00000456981.1	TSS1500	chrX:147581940-147583675	3					Male	FEF2575	VDAART
cg22422976	X	15584867	ACE2	-0.419386	0.0953487	-4.39845	1.09028e-05	0.0098529			Body			ACE2	ENST00000471548.1	TSS1500					chrX:15582921-15585025	6	Male	FEF2575	VDAART
cg07771656	X	10222682		-0.0480188	0.0109215	-4.39671	1.09904e-05	0.0098529						RP6-1O2.1	ENST00000454113.1	5'UTR					chrX:10222532-10223290	6	Male	FEF2575	VDAART
cg01706684	X	152110184	ZNF185	0.257271	0.0594383	4.32836	1.50221e-05	0.012826	chrX:152110054-152110495	Island	TSS200;Body;Body;Body;Body;Body;Body;Body	X:152109521-152110947	Promoter_Associated				chrX:152110005-152110395	3					Male	FEF2575	VDAART
cg02496423	X	21958619	SMS	0.253557	0.0587729	4.31418	1.60195e-05	0.0130559	chrX:21958611-21959701	Island	TSS1500	X:21958317-21959738	Promoter_Associated	SMS;SMS;SMS;SMS	ENST00000379404.1;ENST00000415881.2;ENST00000478094.1;ENST00000404933.2	TSS1500;TSS1500;TSS1500;TSS200	chrX:21958540-21958935	3					Male	FEF2575	VDAART
cg13569417	X	123094304	STAG2	0.198692	0.0461943	4.30122	1.69863e-05	0.013242	chrX:123093923-123094582	Island	TSS1500;TSS200;TSS1500;TSS1500	X:123093927-123094521	Promoter_Associated	STAG2;RP1-315G1.3;STAG2;STAG2;STAG2;STAG2;STAG2;STAG2	ENST00000469481.1;ENST00000426367.1;ENST00000354548.5;ENST00000371160.1;ENST00000371157.3;ENST00000371145.3;ENST00000371144.3;ENST00000218089.9	TSS1500;3'UTR;TSS1500;TSS1500;TSS1500;TSS1500;TSS1500;TSS200	chrX:123094100-123094435	3					Male	FEF2575	VDAART
cg07428182	X	153686926	PLXNA3	0.194464	0.0454606	4.27763	1.88891e-05	0.0141118	chrX:153686094-153687124	Island	5'UTR	X:153686083-153687161	Unclassified_Cell_type_specific	PLXNA3	ENST00000369682.3	5'UTR	chrX:153686800-153687095	3					Male	FEF2575	VDAART
cg22417589	X	21958631	SMS	0.243864	0.0576768	4.2281	2.35669e-05	0.0147544	chrX:21958611-21959701	Island	TSS1500	X:21958317-21959738	Promoter_Associated	SMS;SMS;SMS;SMS	ENST00000379404.1;ENST00000415881.2;ENST00000478094.1;ENST00000404933.2	TSS1500;TSS1500;TSS1500;TSS200	chrX:21958540-21958935	3					Male	FEF2575	VDAART
cg03941517	X	134048505	MOSPD1	0.316929	0.074978	4.22696	2.36874e-05	0.0147544	chrX:134048706-134049272	N_Shore	5'UTR	X:134048287-134048530	Unclassified_Cell_type_specific	MOSPD1;MOSPD1;MOSPD1	ENST00000491609.1;ENST00000370779.4;ENST00000370783.3	3'UTR;5'UTR;5'UTR	chrX:134048225-134049475	3					Male	FEF2575	VDAART
cg20662859	X	150151609	HMGB3	0.194748	0.0460797	4.22632	2.37541e-05	0.0147544	chrX:150151106-150152457	Island	TSS200	X:150151536-150151832	Unclassified	HMGB3;HMGB3	ENST00000448905.2;ENST00000325307.7	TSS1500;TSS200	chrX:150151600-150151855	3					Male	FEF2575	VDAART
cg04245725	X	153141443	L1CAM	0.242784	0.0574844	4.22348	2.40563e-05	0.0147544			5'UTR;5'UTR;TSS200;TSS200;1stExon			L1CAM;L1CAM;L1CAM;L1CAM;L1CAM	ENST00000370060.1;ENST00000370055.1;ENST00000361699.4;ENST00000543994.1;ENST00000540065.1	5'UTR;5'UTR;TSS200;TSS200;5'UTR	chrX:153141405-153141955	3					Male	FEF2575	VDAART
cg02042142	X	17393160	NHS	0.173687	0.0412117	4.21452	2.50308e-05	0.0147544	chrX:17393159-17395817	Island	TSS1500			NHS	ENST00000380060.3	TSS1500	chrX:17392805-17393415	3					Male	FEF2575	VDAART
cg15694634	X	2722675	XG	0.405972	0.0965121	4.20643	2.59433e-05	0.0147544			Body;Body;Body			XG	ENST00000533923.2	5'UTR	chrX:2722565-2722875	3					Male	FEF2575	VDAART
cg09868337	X	153686720	PLXNA3	0.151048	0.0359222	4.20487	2.61236e-05	0.0147544	chrX:153686094-153687124	Island	5'UTR;1stExon	X:153686083-153687161	Unclassified_Cell_type_specific	PLXNA3;PLXNA3	ENST00000369682.3;ENST00000369682.3	1stExon;5'UTR	chrX:153686085-153686755	3					Male	FEF2575	VDAART
cg05134041	X	82763219	POU3F4	0.227377	0.0541118	4.20198	2.64592e-05	0.0147544	chrX:82763571-82764462	N_Shore	TSS200			POU3F4	ENST00000373200.2	TSS200	chrX:82763060-82763355	3					Male	FEF2575	VDAART
cg16116590	X	44174653	EFHC2	-0.0282838	0.00674049	-4.1961	2.71553e-05	0.0147544			Body			EFHC2	ENST00000378056.5	5'UTR					chrX:44173255-44174656	6	Male	FEF2575	VDAART
cg08408091	X	153672393	FAM50A	0.288275	0.0688597	4.18641	2.83407e-05	0.0148105	chrX:153672274-153673020	Island	TSS200	X:153671977-153672970	Promoter_Associated_Cell_type_specific	FAM50A	ENST00000393600.3	TSS200	chrX:153672320-153672535	3					Male	FEF2575	VDAART
cg08108858	X	122867060	THOC2	0.171437	0.0409952	4.18188	2.89107e-05	0.0148105	chrX:122866199-122867097	Island	TSS200	X:122866193-122867302	Promoter_Associated	THOC2;THOC2;RP5-931E15.2;RP5-931E15.2	ENST00000245838.8;ENST00000355725.4;ENST00000442332.1;ENST00000442332.1	TSS200;TSS200;1stExon;5'UTR	chrX:122866785-122867095	3					Male	FEF2575	VDAART
cg08770324	X	70319092	FOXO4	0.065005	0.0155739	4.17398	2.99328e-05	0.0149082	chrX:70315496-70315853	S_Shelf	Body;Body			FOXO4	ENST00000466874.1	5'UTR							Male	FEF2575	VDAART
cg15255859	X	14891601	FANCB	0.18153	0.0437494	4.14932	3.33467e-05	0.0161597	chrX:14890991-14891734	Island	TSS1500;5'UTR;TSS1500;1stExon	X:14890952-14892003	Promoter_Associated	FANCB;FANCB;MOSPD2;MOSPD2;MOSPD2;MOSPD2	ENST00000398334.1;ENST00000324138.3;ENST00000380492.3;ENST00000380492.3;ENST00000482354.1;ENST00000482354.1	TSS1500;TSS1500;5'UTR;1stExon;1stExon;5'UTR			chrX:14890483-14892389	6	chrX:14890335-14892569	6	Male	FEF2575	VDAART
cg07157700	X	133793475	PLAC1	-0.194587	0.0471748	-4.12482	3.71022e-05	0.0172064			TSS1500			PLAC1;PLAC1	ENST00000359237.4;ENST00000476971.1	TSS1500;3'UTR							Male	FEF2575	VDAART
cg01083397	X	153362990	MECP2	0.145417	0.0352714	4.12282	3.7426e-05	0.0172064	chrX:153362568-153363473	Island	Body;5'UTR	X:153361905-153363868	Promoter_Associated	MECP2;MECP2;MECP2	ENST00000407218.1;ENST00000545451.1;ENST00000303391.6	5'UTR;5'UTR;5'UTR	chrX:153362800-153363035	3					Male	FEF2575	VDAART
cg11016745	X	23926314	CXorf58	0.177366	0.0432686	4.0992	4.14589e-05	0.018584	chrX:23925590-23926315	Island	5'UTR;5'UTR;1stExon;TSS1500;1stExon;TSS1500	X:23925325-23926585	Promoter_Associated	CXorf58;CXorf58;APOO;APOO	ENST00000379211.3;ENST00000379211.3;ENST00000379226.4;ENST00000379220.3	1stExon;5'UTR;TSS1500;TSS1500			chrX:23925242-23927423	6	chrX:23924142-23927237	6	Male	FEF2575	VDAART
cg17548613	X	41782322	CASK	0.265111	0.0651467	4.06945	4.71249e-05	0.0206085	chrX:41782106-41783258	Island	TSS200;TSS200;TSS200			CASK;CASK;CASK;CASK;CASK;CASK;CASK;CASK	ENST00000378158.1;ENST00000378163.1;ENST00000378158.1;ENST00000378163.1;ENST00000442742.2;ENST00000421587.2;ENST00000378166.4;ENST00000318588.9	1stExon;1stExon;5'UTR;5'UTR;TSS200;TSS200;TSS200;TSS200	chrX:41781920-41782695	3					Male	FEF2575	VDAART
cg17270092	X	148085857		-0.141372	0.0350111	-4.03794	5.39237e-05	0.0230203													chrX:148084703-148087170	6	Male	FEF2575	VDAART
cg18432393	X	135992020		0.186601	0.046283	4.03173	5.5367e-05	0.0230868	chrX:135991412-135991928	S_Shore		X:135991143-135992723	Promoter_Associated	RP11-308D16.4	ENST00000424306.1	5'UTR	chrX:135991165-135992115	3					Male	FEF2575	VDAART
cg18563998	X	9934915	CLDN34	-0.139309	0.0347709	-4.00649	6.16273e-05	0.0251131			TSS1500			AC002365.1	ENST00000445307.2	TSS1500	chrX:9934900-9935095	3					Male	FEF2575	VDAART
cg11116781	X	123094384	STAG2	0.107541	0.0274656	3.91548	9.02235e-05	0.0359491	chrX:123093923-123094582	Island	TSS1500;TSS200;TSS1500;TSS1500	X:123093927-123094521	Promoter_Associated	RP1-315G1.3;STAG2;STAG2;STAG2;STAG2;STAG2;STAG2;STAG2;STAG2	ENST00000426367.1;ENST00000354548.5;ENST00000371160.1;ENST00000371157.3;ENST00000371145.3;ENST00000371144.3;ENST00000469481.1;ENST00000218089.9;ENST00000218089.9	3'UTR;TSS1500;TSS1500;TSS1500;TSS1500;TSS1500;TSS200;1stExon;5'UTR	chrX:123094100-123094435	3					Male	FEF2575	VDAART
cg01138740	X	137946672	FGF13	0.0697515	0.0178548	3.9066	9.36047e-05	0.0364855			5'UTR;Body;5'UTR;Body												Male	FEF2575	VDAART
cg02696431	X	70338281	MED12	0.335093	0.0862414	3.88553	0.000102108	0.038953	chrX:70338280-70338866	Island	TSS200	X:70338213-70338728	Promoter_Associated_Cell_type_specific	MED12;MED12;MED12	ENST00000374102.1;ENST00000374080.3;ENST00000536756.1	TSS1500;TSS1500;TSS200	chrX:70338265-70338655	3					Male	FEF2575	VDAART
cg19358195	X	83443518	RPS6KA6	0.222808	0.0575526	3.87138	0.000108223	0.039618	chrX:83442396-83443335	S_Shore	TSS1500			RPS6KA6;RPS6KA6	ENST00000262752.2;ENST00000543399.1	TSS1500;TSS1500	chrX:83443105-83443635	3					Male	FEF2575	VDAART
cg00209850	X	108976723	ACSL4	0.161109	0.0416165	3.87127	0.00010827	0.039618	chrX:108976162-108976894	Island	TSS200;TSS200	X:108975662-108977009	Promoter_Associated	AL138968.1;ACSL4;ACSL4;AL138968.1;ACSL4;ACSL4	ENST00000543012.1;ENST00000469796.2;ENST00000340800.2;ENST00000543012.1;ENST00000348502.6;ENST00000504383.1	1stExon;TSS200;TSS200;3'UTR;TSS200;TSS1500	chrX:108976405-108976870	3					Male	FEF2575	VDAART
cg06620299	X	130215993	FLJ30058	0.183682	0.0475379	3.86391	0.000111585	0.0400143	chrX:130216330-130216902	N_Shore	Body								chrX:130215717-130216067	3			Male	FEF2575	VDAART
cg27162304	X	114795918	PLS3	-0.0581491	0.0151032	-3.85011	0.000118065	0.0415079	chrX:114795414-114796228	Island	5'UTR	X:114794966-114796015	Unclassified	PLS3;PLS3;PLS3	ENST00000355899.3;ENST00000537301.1;ENST00000289290.3	5'UTR;5'UTR;5'UTR	chrX:114795260-114796830	3					Male	FEF2575	VDAART
cg05147108	X	128674369	OCRL	0.232121	0.0604751	3.83828	0.000123898	0.0419654	chrX:128674133-128674727	Island	5'UTR;5'UTR;1stExon;1stExon	X:128673748-128675140	Unclassified	OCRL;OCRL;OCRL	ENST00000357121.5;ENST00000357121.5;ENST00000486673.1	5'UTR;1stExon;5'UTR	chrX:128674065-128674655	3					Male	FEF2575	VDAART
cg03335173	X	151806923	GABRQ	0.152008	0.0396061	3.83799	0.000124047	0.0419654	chrX:151806233-151806947	Island	Body						chrX:151806825-151807435	3					Male	FEF2575	VDAART
cg27619118	X	111903405	LHFPL1	-0.125804	0.0328923	-3.82472	0.000130922	0.043471			Body			Y_RNA;LHFPL1	ENST00000363566.1;ENST00000478229.1	TSS1500;3'UTR							Male	FEF2575	VDAART
cg18395382	X	153686199	PLXNA3	0.24464	0.0641343	3.81449	0.000136467	0.0444881	chrX:153686094-153687124	Island	TSS1500	X:153686083-153687161	Unclassified_Cell_type_specific	PLXNA3	ENST00000369682.3	TSS1500	chrX:153686085-153686755	3					Male	FEF2575	VDAART
cg02975846	X	51075126	NUDT10	0.324031	0.0850638	3.80928	0.000139374	0.0446247	chrX:51075272-51076331	N_Shore	5'UTR;1stExon			NUDT10;NUDT10;NUDT10	ENST00000356450.2;ENST00000376006.3;ENST00000376006.3	TSS1500;1stExon;5'UTR	chrX:51074980-51075395	3					Male	FEF2575	VDAART
cg04777103	X	119738402	MCTS1	0.421555	0.111025	3.79695	0.000146486	0.0455907			TSS200;Body	X:119738307-119738697	Promoter_Associated	MCTS1;MCTS1;MCTS1	ENST00000487133.1;ENST00000371315.3;ENST00000371315.3	TSS1500;5'UTR;1stExon	chrX:119738065-119738730	3					Male	FEF2575	VDAART
cg19235109	X	14891591	FANCB	0.147036	0.0387418	3.79528	0.000147477	0.0455907	chrX:14890991-14891734	Island	TSS1500;5'UTR;TSS1500;1stExon	X:14890952-14892003	Promoter_Associated	FANCB;FANCB;MOSPD2;MOSPD2;MOSPD2;MOSPD2	ENST00000398334.1;ENST00000324138.3;ENST00000380492.3;ENST00000380492.3;ENST00000482354.1;ENST00000482354.1	TSS1500;TSS1500;5'UTR;1stExon;1stExon;5'UTR			chrX:14890483-14892389	6	chrX:14890335-14892569	6	Male	FEF2575	VDAART
cg07796659	X	17795023		0.255742	0.0677193	3.77651	0.000159044	0.0483333											chrX:17793929-17795155	6			Male	FEF2575	VDAART
cg12024188	X	49932224		-0.0579209	0.00750163	-7.7211	1.15326e-14	2.06779e-10									chrX:49931585-49932255	3					Male	FEF2575FVC	VDAART
cg23346976	X	153210874	RENBP	-0.0611049	0.00849128	-7.19619	6.19162e-13	5.55079e-09			TSS1500			RENBP;RENBP;RENBP	ENST00000369997.3;ENST00000393700.3;ENST00000412763.1	TSS1500;TSS1500;TSS1500							Male	FEF2575FVC	VDAART
cg19175949	X	3616238	PRKX	0.0491548	0.00774087	6.35003	2.15267e-10	1.28658e-06			Body						chrX:3615800-3616355	3					Male	FEF2575FVC	VDAART
cg12720772	X	5961169	NLGN4X	-0.105928	0.0169937	-6.23338	4.5649e-10	2.04622e-06			Body;Body												Male	FEF2575FVC	VDAART
cg06408025	X	106449904	CXorf41	0.183497	0.0304277	6.03059	1.63357e-09	5.11793e-06	chrX:106449029-106449740	S_Shore	5'UTR;TSS1500;1stExon;1stExon;5'UTR	X:106449138-106449985	Unclassified	CXorf41;CXorf41;CXorf41;NUP62CL;NUP62CL	ENST00000336387.4;ENST00000535523.1;ENST00000535523.1;ENST00000372466.4;ENST00000372465.3	TSS1500;1stExon;5'UTR;TSS1500;TSS1500	chrX:106449505-106449930	3					Male	FEF2575FVC	VDAART
cg01651728	X	145076186	MIR890	-0.0786709	0.0130618	-6.02295	1.71264e-09	5.11793e-06			TSS1500			MIR890	ENST00000401256.1	TSS1500							Male	FEF2575FVC	VDAART
cg20543970	X	133119780	GPC3	0.144333	0.0252897	5.7072	1.1485e-08	2.94179e-05	chrX:133118960-133119990	Island	TSS200;TSS200;TSS200;TSS200	X:133119026-133119861	Unclassified_Cell_type_specific	GPC3;GPC3;GPC3;GPC3	ENST00000370818.3;ENST00000370818.3;ENST00000394299.2;ENST00000543339.1	1stExon;5'UTR;TSS200;TSS1500	chrX:133119345-133120155	3					Male	FEF2575FVC	VDAART
cg15694634	X	2722675	XG	0.335079	0.0590128	5.67808	1.36218e-08	3.05298e-05			Body;Body;Body			XG	ENST00000533923.2	5'UTR	chrX:2722565-2722875	3					Male	FEF2575FVC	VDAART
cg00807131	X	134053228		-0.0956836	0.0175022	-5.46695	4.57844e-08	8.24363e-05	chrX:134048706-134049272	S_Shelf				U6	ENST00000384353.1	TSS1500	chrX:134053105-134053310	3					Male	FEF2575FVC	VDAART
cg10070668	X	18693585		0.181072	0.0331257	5.46621	4.59768e-08	8.24363e-05	chrX:18693152-18693599	Island		X:18692491-18695052	Promoter_Associated				chrX:18692905-18693835	3					Male	FEF2575FVC	VDAART
cg11049750	X	15289615	ASB9	-0.0740936	0.0136785	-5.41678	6.06816e-08	9.8911e-05			TSS1500;TSS1500;TSS1500;TSS1500			ASB9;ASB9;ASB9;ASB9;ASB9	ENST00000473862.1;ENST00000380483.3;ENST00000380485.3;ENST00000380488.4;ENST00000546332.1	TSS1500;TSS1500;TSS1500;TSS1500;TSS1500							Male	FEF2575FVC	VDAART
cg08911562	X	22079347	PHEX	-0.0659093	0.0122993	-5.35877	8.37927e-08	0.000115501			Body;Body								chrX:22078029-22080353	6	chrX:22078366-22079543	6	Male	FEF2575FVC	VDAART
cg27619118	X	111903405	LHFPL1	-0.124397	0.0232258	-5.35598	8.50946e-08	0.000115501			Body			Y_RNA;LHFPL1	ENST00000363566.1;ENST00000478229.1	TSS1500;3'UTR							Male	FEF2575FVC	VDAART
cg04210573	X	71351784	RGAG4	0.129921	0.024305	5.34547	9.01852e-08	0.000115501	chrX:71350941-71352137	Island	TSS200;Body	X:71351217-71352051	Unclassified_Cell_type_specific	RGAG4;RGAG4	ENST00000479991.1;ENST00000545866.1	TSS200;TSS200			chrX:71350508-71352440	6	chrX:71351179-71352295	6	Male	FEF2575FVC	VDAART
cg07682072	X	48367166	PORCN	0.326236	0.0618989	5.27047	1.36074e-07	0.000156558	chrX:48367165-48367742	Island	TSS1500;TSS1500;TSS1500;TSS1500;TSS1500	X:48366736-48367607	Promoter_Associated	PORCN;PORCN;PORCN;PORCN;PORCN;PORCN;AF196972.9;PORCN;PORCN;AF196972.9	ENST00000537758.1;ENST00000367574.4;ENST00000355961.4;ENST00000361988.3;ENST00000326194.6;ENST00000355092.3;ENST00000445586.1;ENST00000359882.4;ENST00000486272.1;ENST00000445586.1	TSS1500;TSS1500;TSS1500;TSS1500;TSS1500;TSS1500;1stExon;TSS200;TSS200;3'UTR			chrX:48366342-48368688	6	chrX:48366432-48368083	6	Male	FEF2575FVC	VDAART
cg22417589	X	21958631	SMS	0.165368	0.0314233	5.26259	1.42037e-07	0.000156558	chrX:21958611-21959701	Island	TSS1500	X:21958317-21959738	Promoter_Associated	SMS;SMS;SMS;SMS	ENST00000379404.1;ENST00000415881.2;ENST00000478094.1;ENST00000404933.2	TSS1500;TSS1500;TSS1500;TSS200	chrX:21958540-21958935	3					Male	FEF2575FVC	VDAART
cg09447117	X	65859761	EDA2R	-0.0482648	0.00918544	-5.25449	1.48437e-07	0.000156558			TSS1500;TSS1500			EDA2R;EDA2R;EDA2R	ENST00000374719.3;ENST00000451436.2;ENST00000456230.2	TSS1500;TSS1500;TSS1500					chrX:65856704-65859802	6	Male	FEF2575FVC	VDAART
cg03120461	X	12993214	TMSB4X	0.146873	0.0288179	5.09658	3.45846e-07	0.000344501	chrX:12993107-12994599	Island	TSS200;TSS200	X:12992502-12993449	Promoter_Associated	TMSB4X;TMSB4X;TMSB4X;TMSB4X	ENST00000451311.2;ENST00000380636.1;ENST00000380635.1;ENST00000380633.1	TSS200;TSS200;TSS200;TSS1500	chrX:12992420-12993430	3					Male	FEF2575FVC	VDAART
cg17422516	X	70512675	BCYRN1	-0.0753362	0.0148731	-5.06526	4.07846e-07	0.000384878			Body;Body;Body;Body;Body			NONO;NONO	ENST00000490044.1;ENST00000490044.1	1stExon;5'UTR			chrX:70511892-70514650	6	chrX:70506920-70518782	6	Male	FEF2575FVC	VDAART
cg23299011	X	103064509		-0.288239	0.0572516	-5.0346	4.78855e-07	0.000429294						Z73964.1	ENST00000408465.1	TSS1500							Male	FEF2575FVC	VDAART
cg08408091	X	153672393	FAM50A	0.187217	0.0373348	5.01454	5.31614e-07	0.000453897	chrX:153672274-153673020	Island	TSS200	X:153671977-153672970	Promoter_Associated_Cell_type_specific	FAM50A	ENST00000393600.3	TSS200	chrX:153672320-153672535	3					Male	FEF2575FVC	VDAART
cg15450782	X	54209682	FAM120C	0.173804	0.0351177	4.9492	7.45178e-07	0.000586926	chrX:54208939-54209723	Island	5'UTR;1stExon	X:54208515-54210334	Promoter_Associated	FAM120C;FAM120C;FAM120C;FAM120C;FAM120C	ENST00000375180.2;ENST00000477084.1;ENST00000497680.1;ENST00000375180.2;ENST00000477084.1	1stExon;1stExon;TSS1500;5'UTR;5'UTR	chrX:54209365-54210135	3					Male	FEF2575FVC	VDAART
cg04039555	X	102000746	BHLHB9	0.171645	0.0346954	4.9472	7.52889e-07	0.000586926	chrX:102000689-102001558	Island	TSS200;5'UTR;5'UTR;5'UTR;5'UTR;5'UTR;5'UTR;TSS200			BHLHB9;BHLHB9;BHLHB9;BHLHB9;BHLHB9	ENST00000372735.1;ENST00000447531.1;ENST00000483294.1;ENST00000457056.1;ENST00000361229.4	TSS1500;TSS200;5'UTR;5'UTR;5'UTR	chrX:102000665-102001075	3					Male	FEF2575FVC	VDAART
cg21960506	X	21889981	MBTPS2	-0.0947631	0.0193141	-4.90642	9.27546e-07	0.000650987			Body			Y_RNA;MBTPS2	ENST00000383912.1;ENST00000365779.2	TSS1500;3'UTR	chrX:21889920-21890210	3					Male	FEF2575FVC	VDAART
cg26483766	X	133941187	FAM122C	0.188055	0.038335	4.90557	9.31562e-07	0.000650987			TSS200;TSS200;TSS200;TSS200;TSS200;TSS200;Body	X:133940939-133941380	Promoter_Associated	FAM122C;FAM122C;FAM122C;FAM122C	ENST00000370784.4;ENST00000370785.3;ENST00000475361.1;ENST00000445123.1	TSS200;TSS200;TSS200;TSS200	chrX:133941005-133941315	3					Male	FEF2575FVC	VDAART
cg01138740	X	137946672	FGF13	0.0581493	0.01186	4.90297	9.43985e-07	0.000650987			5'UTR;Body;5'UTR;Body												Male	FEF2575FVC	VDAART
cg04245725	X	153141443	L1CAM	0.153665	0.0314777	4.88172	1.05164e-06	0.000698366			5'UTR;5'UTR;TSS200;TSS200;1stExon			L1CAM;L1CAM;L1CAM;L1CAM;L1CAM	ENST00000370060.1;ENST00000370055.1;ENST00000361699.4;ENST00000543994.1;ENST00000540065.1	5'UTR;5'UTR;TSS200;TSS200;5'UTR	chrX:153141405-153141955	3					Male	FEF2575FVC	VDAART
cg25553924	X	129402544	ZNF280C	0.157334	0.0323134	4.86899	1.12168e-06	0.000718273	chrX:129402458-129403088	Island	5'UTR	X:129401882-129403260	Promoter_Associated	ZNF280C	ENST00000066465.7	5'UTR	chrX:129402260-129403015	3					Male	FEF2575FVC	VDAART
cg09687738	X	113818934	HTR2C	0.222645	0.0460453	4.83535	1.32911e-06	0.000821759	chrX:113818519-113819453	Island	5'UTR;1stExon			HTR2C;HTR2C;HTR2C;HTR2C	ENST00000371951.1;ENST00000371950.3;ENST00000371951.1;ENST00000371950.3	1stExon;1stExon;5'UTR;5'UTR	chrX:113818905-113819115	3					Male	FEF2575FVC	VDAART
cg13113748	X	39942822	BCOR	0.28667	0.0599627	4.7808	1.74597e-06	0.00101007	chrX:39942756-39943419	Island	5'UTR;5'UTR;5'UTR;5'UTR	X:39942092-39943595	Unclassified_Cell_type_specific	BCOR;BCOR	ENST00000397354.3;ENST00000378455.4	5'UTR;5'UTR	chrX:39941980-39943155	3					Male	FEF2575FVC	VDAART
cg16918017	X	48558347	SUV39H1	-0.145856	0.0305089	-4.78076	1.74635e-06	0.00101007	chrX:48554969-48555563	S_Shelf	Body;Body			SUV39H1;SUV39H1;AF196970.3	ENST00000453214.2;ENST00000422496.2;ENST00000416061.1	5'UTR;TSS200;3'UTR							Male	FEF2575FVC	VDAART
cg20662859	X	150151609	HMGB3	0.131418	0.027536	4.77258	1.81883e-06	0.00101911	chrX:150151106-150152457	Island	TSS200	X:150151536-150151832	Unclassified	HMGB3;HMGB3	ENST00000448905.2;ENST00000325307.7	TSS1500;TSS200	chrX:150151600-150151855	3					Male	FEF2575FVC	VDAART
cg20074774	X	38420780	TSPAN7	0.298246	0.0627644	4.75184	2.01577e-06	0.00109523	chrX:38420557-38421478	Island	1stExon;5'UTR	X:38420222-38420946	Unclassified_Cell_type_specific	TSPAN7;TSPAN7;TSPAN7;TSPAN7	ENST00000422612.2;ENST00000545599.1;ENST00000378482.2;ENST00000378482.2	TSS200;TSS200;5'UTR;1stExon	chrX:38420485-38420855	3					Male	FEF2575FVC	VDAART
cg06136002	X	150151615	HMGB3	0.119414	0.0254373	4.69445	2.67324e-06	0.00135741	chrX:150151106-150152457	Island	TSS200	X:150151536-150151832	Unclassified	HMGB3;HMGB3	ENST00000448905.2;ENST00000325307.7	TSS1500;TSS200	chrX:150151600-150151855	3					Male	FEF2575FVC	VDAART
cg12614702	X	48768927	SLC35A2	0.264863	0.0564408	4.69276	2.69544e-06	0.00135741	chrX:48768763-48769474	Island	5'UTR;1stExon;5'UTR;TSS200;1stExon	X:48768510-48769452	Promoter_Associated_Cell_type_specific	SLC35A2;SLC35A2;SLC35A2;SLC35A2;SLC35A2;SLC35A2;SLC35A2;SLC35A2;SLC35A2	ENST00000445167.2;ENST00000376512.1;ENST00000376521.1;ENST00000445167.2;ENST00000376512.1;ENST00000376529.3;ENST00000376521.1;ENST00000247138.5;ENST00000413561.2	1stExon;1stExon;1stExon;5'UTR;5'UTR;TSS200;5'UTR;TSS200;TSS200	chrX:48768840-48769655	3					Male	FEF2575FVC	VDAART
cg08958384	X	47138307		-0.100977	0.0215281	-4.6905	2.72542e-06	0.00135741						snoU13	ENST00000459524.1	TSS1500	chrX:47138145-47138390	3					Male	FEF2575FVC	VDAART
cg23483095	X	72434554	NAP1L2	0.407894	0.08729	4.67286	2.97034e-06	0.00141622			1stExon;5'UTR			NAP1L2;NAP1L2;NAP1L2;NAP1L2	ENST00000536638.1;ENST00000373517.3;ENST00000536638.1;ENST00000373517.3	5'UTR;5'UTR;1stExon;1stExon	chrX:72434425-72434895	3					Male	FEF2575FVC	VDAART
cg14799540	X	3414097		-0.0974069	0.0208548	-4.67072	3.00148e-06	0.00141622											chrX:3413963-3414415	6			Male	FEF2575FVC	VDAART
cg18701656	X	144898803	SLITRK2	0.305168	0.0656323	4.64966	3.32483e-06	0.00141808	chrX:144899363-144900266	N_Shore	TSS1500;TSS1500;TSS1500;TSS1500			SLITRK2;SLITRK2	ENST00000447897.2;ENST00000370490.1	TSS1500;TSS1500	chrX:144898740-144899095	3					Male	FEF2575FVC	VDAART
cg04754076	X	152599461	ZNF275	0.165544	0.0356194	4.64759	3.35841e-06	0.00141808	chrX:152599434-152600076	Island	TSS200	X:152599025-152600555	Promoter_Associated	ZNF275	ENST00000370251.2	TSS200	chrX:152599185-152599690	3					Male	FEF2575FVC	VDAART
cg17430903	X	146993420	FMR1	0.118214	0.0254412	4.64654	3.37547e-06	0.00141808	chrX:146993091-146994200	Island	TSS200;TSS200;TSS200;TSS200;TSS200;TSS200;TSS200;TSS200;TSS200;TSS200;TSS200	X:146992752-146994591	Promoter_Associated	FMR1;FMR1;FMR1;FMR1	ENST00000370470.1;ENST00000370471.3;ENST00000370477.1;ENST00000334557.6	TSS1500;TSS200;TSS200;TSS200	chrX:146993185-146993495	3					Male	FEF2575FVC	VDAART
cg16515238	X	119444909	FAM70A	0.242771	0.0522545	4.64594	3.38539e-06	0.00141808	chrX:119444859-119445272	Island	Body;Body;Body			FAM70A	ENST00000480821.1	3'UTR	chrX:119444705-119445535	3					Male	FEF2575FVC	VDAART
cg20116159	X	17674384	NHS	0.130156	0.0280208	4.64499	3.40086e-06	0.00141808	chrX:17673385-17674483	Island	Body;Body						chrX:17674145-17674635	3					Male	FEF2575FVC	VDAART
cg07824128	X	100353260		0.1651	0.0356112	4.63618	3.54912e-06	0.0014413	chrX:100353009-100353276	Island		X:100352456-100353480	Promoter_Associated	CENPI	ENST00000423383.1	5'UTR			chrX:100352377-100353624	6	chrX:100352214-100354085	6	Male	FEF2575FVC	VDAART
cg00344532	X	105935699	RNF128	-0.0681469	0.0147114	-4.63224	3.61732e-06	0.0014413			TSS1500			RNF128	ENST00000324342.3	TSS1500					chrX:105935628-105937544	6	Male	FEF2575FVC	VDAART
cg01756638	X	154444356	VBP1	0.226596	0.0490955	4.61542	3.92295e-06	0.0015291			TSS1500	X:154444143-154445660	Promoter_Associated	VBP1	ENST00000286428.5	TSS1500	chrX:154444265-154444475	3					Male	FEF2575FVC	VDAART
cg18932686	X	153707447	LAGE3	0.167898	0.0364352	4.60814	4.06296e-06	0.00154997	chrX:153706928-153707816	Island	1stExon;5'UTR	X:153706780-153707966	Promoter_Associated	LAGE3;LAGE3;LAGE3	ENST00000357360.4;ENST00000357360.4;ENST00000407062.1	1stExon;5'UTR;TSS200	chrX:153707105-153707455	3					Male	FEF2575FVC	VDAART
cg17479100	X	48768940	SLC35A2	0.299013	0.0653522	4.57541	4.75279e-06	0.00177536	chrX:48768763-48769474	Island	5'UTR;TSS200;TSS200;1stExon	X:48768510-48769452	Promoter_Associated_Cell_type_specific	SLC35A2;SLC35A2;SLC35A2;SLC35A2;SLC35A2;SLC35A2;SLC35A2;SLC35A2	ENST00000376512.1;ENST00000376521.1;ENST00000376512.1;ENST00000376529.3;ENST00000376521.1;ENST00000247138.5;ENST00000413561.2;ENST00000445167.2	1stExon;1stExon;5'UTR;TSS200;5'UTR;TSS200;TSS200;TSS200	chrX:48768840-48769655	3					Male	FEF2575FVC	VDAART
cg04790148	X	35937765	CXorf22	0.26271	0.0575795	4.56256	5.0533e-06	0.0018491			TSS200			CXorf22	ENST00000297866.5	TSS200	chrX:35937665-35937915	3					Male	FEF2575FVC	VDAART
cg07381502	X	40440191	ATP6AP2	0.151526	0.0332762	4.55357	5.2742e-06	0.00189133	chrX:40439739-40440705	Island	TSS200	X:40439714-40440364	Promoter_Associated_Cell_type_specific	ATP6AP2;ATP6AP2;ATP6AP2;ATP6AP2;ATP6AP2;ATP6AP2;ATP6AP2	ENST00000544975.1;ENST00000486558.1;ENST00000538655.1;ENST00000535539.1;ENST00000535539.1;ENST00000378438.4;ENST00000378438.4	TSS200;TSS200;TSS200;5'UTR;1stExon;5'UTR;1stExon	chrX:40439965-40440255	3					Male	FEF2575FVC	VDAART
cg00116709	X	49020091	MAGIX	0.149786	0.033041	4.53335	5.80566e-06	0.00204109	chrX:49019722-49020307	Island	Body;TSS200;Body;Body	X:49020050-49020363	Unclassified_Cell_type_specific	MAGIX;MAGIX;MAGIX;MAGIX	ENST00000376339.1;ENST00000376338.3;ENST00000498742.1;ENST00000376339.1	1stExon;TSS200;TSS200;5'UTR	chrX:49020085-49020775	3					Male	FEF2575FVC	VDAART
cg05185504	X	119443687	FAM70A	0.242093	0.0535796	4.51837	6.23174e-06	0.00214875	chrX:119444859-119445272	N_Shore	Body;Body;Body	X:119442772-119444048	Unclassified				chrX:119443340-119443815	3					Male	FEF2575FVC	VDAART
cg05134041	X	82763219	POU3F4	0.152988	0.0339062	4.51209	6.41924e-06	0.00217164	chrX:82763571-82764462	N_Shore	TSS200			POU3F4	ENST00000373200.2	TSS200	chrX:82763060-82763355	3					Male	FEF2575FVC	VDAART
cg07396368	X	69352056	IGBP1	-0.117542	0.0261243	-4.49934	6.8164e-06	0.00219274	chrX:69353104-69353904	N_Shore	TSS1500			IGBP1;IGBP1	ENST00000342206.6;ENST00000356413.4	TSS1500;TSS1500							Male	FEF2575FVC	VDAART
cg19358195	X	83443518	RPS6KA6	0.161729	0.0359659	4.49674	6.90037e-06	0.00219274	chrX:83442396-83443335	S_Shore	TSS1500			RPS6KA6;RPS6KA6	ENST00000262752.2;ENST00000543399.1	TSS1500;TSS1500	chrX:83443105-83443635	3					Male	FEF2575FVC	VDAART
cg02791948	X	153236083	HCFC1	0.162281	0.0361034	4.49488	6.96098e-06	0.00219274	chrX:153236071-153238480	Island	Body						chrX:153235765-153236270	3					Male	FEF2575FVC	VDAART
cg20517444	X	15353854	PIGA	0.31795	0.0707408	4.49458	6.9708e-06	0.00219274	chrX:15353369-15354008	Island	TSS200;TSS200	X:15352727-15354445	Promoter_Associated	PIGA;PIGA;PIGA	ENST00000428964.1;ENST00000542278.1;ENST00000333590.4	TSS200;TSS200;TSS1500	chrX:15353585-15354030	3					Male	FEF2575FVC	VDAART
cg15117507	X	14891330	FANCB	0.126332	0.0281591	4.48638	7.24429e-06	0.00223948	chrX:14890991-14891734	Island	TSS200;TSS200;TSS200	X:14890952-14892003	Promoter_Associated	MOSPD2;MOSPD2;FANCB;FANCB	ENST00000380492.3;ENST00000482354.1;ENST00000398334.1;ENST00000324138.3	TSS1500;TSS1500;TSS200;TSS200	chrX:14891125-14891575	3					Male	FEF2575FVC	VDAART
cg18395382	X	153686199	PLXNA3	0.168858	0.0378215	4.4646	8.02181e-06	0.00243781	chrX:153686094-153687124	Island	TSS1500	X:153686083-153687161	Unclassified_Cell_type_specific	PLXNA3	ENST00000369682.3	TSS1500	chrX:153686085-153686755	3					Male	FEF2575FVC	VDAART
cg17914143	X	54466747	TSR2	0.258002	0.057987	4.44931	8.61474e-06	0.00257437			TSS200	X:54466419-54467027	Promoter_Associated	TSR2	ENST00000375151.4	TSS200	chrX:54466600-54466895	3					Male	FEF2575FVC	VDAART
cg01290348	X	102942188	MORF4L2	0.325963	0.0736831	4.42385	9.69586e-06	0.00284995	chrX:102942107-102942486	Island	TSS1500;TSS1500;TSS1500;TSS1500;TSS1500;TSS1500;TSS1500;TSS1500;TSS200;5'UTR;5'UTR;5'UTR;5'UTR;5'UTR;5'UTR;5'UTR;5'UTR	X:102941476-102943205	Promoter_Associated	MORF4L2;MORF4L2;MORF4L2;MORF4L2;RP5-1055C14.7;MORF4L2;MORF4L2;MORF4L2	ENST00000423833.2;ENST00000441076.2;ENST00000372619.4;ENST00000422154.2;ENST00000435306.1;ENST00000492116.1;ENST00000360458.1;ENST00000433176.2	TSS1500;TSS1500;TSS1500;TSS1500;TSS200;3'UTR;5'UTR;5'UTR	chrX:102941545-102942515	3					Male	FEF2575FVC	VDAART
cg22750156	X	50557114	SHROOM4	0.269888	0.0611057	4.41675	1.00197e-05	0.00285247	chrX:50556224-50557179	Island	TSS200;TSS200			SHROOM4;SHROOM4;SHROOM4	ENST00000289292.7;ENST00000289292.7;ENST00000376020.2	1stExon;5'UTR;TSS200	chrX:50556940-50557575	3					Male	FEF2575FVC	VDAART
cg22848793	X	13667764		-0.304606	0.0689672	-4.41668	1.00226e-05	0.00285247	chrX:13671086-13671606	N_Shelf													Male	FEF2575FVC	VDAART
cg07428182	X	153686926	PLXNA3	0.131383	0.0298556	4.40062	1.07943e-05	0.00302409	chrX:153686094-153687124	Island	5'UTR	X:153686083-153687161	Unclassified_Cell_type_specific	PLXNA3	ENST00000369682.3	5'UTR	chrX:153686800-153687095	3					Male	FEF2575FVC	VDAART
cg09624684	X	152599453	ZNF275	0.346226	0.0788156	4.39285	1.11872e-05	0.00308594	chrX:152599434-152600076	Island	TSS200	X:152599025-152600555	Promoter_Associated	ZNF275	ENST00000370251.2	TSS200	chrX:152599185-152599690	3					Male	FEF2575FVC	VDAART
cg26857803	X	146993447	FMR1	0.106377	0.0242467	4.38726	1.14787e-05	0.00311839	chrX:146993091-146994200	Island	TSS200;TSS200;TSS200;TSS200;TSS200;TSS200;TSS200;TSS200;TSS200;TSS200;TSS200	X:146992752-146994591	Promoter_Associated	FMR1;FMR1;FMR1;FMR1	ENST00000370470.1;ENST00000370471.3;ENST00000370477.1;ENST00000334557.6	TSS1500;TSS200;TSS200;TSS200	chrX:146993185-146993495	3					Male	FEF2575FVC	VDAART
cg25558406	X	133594204	HPRT1	0.248881	0.0568051	4.3813	1.17972e-05	0.00314123	chrX:133594203-133594828	Island	5'UTR;1stExon	X:133593729-133594554	Promoter_Associated	HPRT1;HPRT1;HPRT1;HPRT1;HPRT1	ENST00000462974.1;ENST00000298556.7;ENST00000298556.7;ENST00000370796.4;ENST00000370796.4	TSS200;5'UTR;1stExon;5'UTR;1stExon	chrX:133593720-133594370	3					Male	FEF2575FVC	VDAART
cg21705513	X	107681619	COL4A6	0.241557	0.0551603	4.37917	1.19132e-05	0.00314123			1stExon;1stExon;1stExon;1stExon;5'UTR;5'UTR;5'UTR;5'UTR;TSS1500;TSS1500;Body			COL4A6;COL4A6;COL4A6;COL4A6;COL4A6;COL4A5;COL4A5;COL4A6	ENST00000394872.2;ENST00000334504.7;ENST00000394872.2;ENST00000334504.7;ENST00000538570.1;ENST00000477429.1;ENST00000328300.6;ENST00000461897.1	1stExon;1stExon;5'UTR;5'UTR;TSS200;TSS1500;TSS1500;3'UTR	chrX:107681380-107681795	3					Male	FEF2575FVC	VDAART
cg24844608	X	11129831	HCCS	0.392876	0.0900784	4.36149	1.29179e-05	0.00335678	chrX:11129276-11129758	S_Shore	5'UTR;5'UTR	X:11129102-11130105	Promoter_Associated	HCCS;RP11-120D5.1;HCCS;HCCS	ENST00000321143.4;ENST00000433747.1;ENST00000380763.3;ENST00000380762.4	5'UTR;TSS1500;5'UTR;5'UTR	chrX:11129725-11130050	3					Male	FEF2575FVC	VDAART
cg05849875	X	151806628	GABRQ	0.144281	0.033237	4.34097	1.41855e-05	0.0036335	chrX:151806233-151806947	Island	TSS200			GABRQ	ENST00000333733.4	TSS200	chrX:151806065-151806635	3					Male	FEF2575FVC	VDAART
cg08072168	X	44866894	KDM6A	-0.0937451	0.0216223	-4.33557	1.45384e-05	0.00367145			5'UTR;Body;Body;Body;Body;Body;Body			KDM6A	ENST00000334516.4	5'UTR			chrX:44866657-44867181	5	chrX:44865152-44867244	6	Male	FEF2575FVC	VDAART
cg12463518	X	17092517	REPS2	-0.0911427	0.021073	-4.3251	1.52464e-05	0.0037961			Body;Body			REPS2	ENST00000469714.1	TSS200							Male	FEF2575FVC	VDAART
cg22422976	X	15584867	ACE2	-0.324367	0.0750527	-4.32186	1.54719e-05	0.0037961			Body			ACE2	ENST00000471548.1	TSS1500					chrX:15582921-15585025	6	Male	FEF2575FVC	VDAART
cg05088151	X	152677200		0.12387	0.0286903	4.3175	1.57808e-05	0.0037961	chrX:152676702-152677389	Island		X:152676353-152677953	Unclassified				chrX:152676645-152677635	3					Male	FEF2575FVC	VDAART
cg24978383	X	64254961		0.130409	0.030224	4.31476	1.59778e-05	0.0037961	chrX:64254408-64255291	Island		X:64253932-64255699	Promoter_Associated	ZC4H2	ENST00000337990.2	TSS1500	chrX:64254885-64255635	3					Male	FEF2575FVC	VDAART
cg12116566	X	103217425	TMSB15B	0.177436	0.0411379	4.3132	1.60906e-05	0.0037961	chrX:103217140-103217713	Island	5'UTR;Body	X:103216921-103217535	Unclassified_Cell_type_specific	DPPA3P1;TMSB15B;TMSB15B;TMSB15B;TMSB15B;TMSB15B;TMSB15B	ENST00000451146.1;ENST00000563257.1;ENST00000540220.1;ENST00000436583.1;ENST00000436583.1;ENST00000569577.1;ENST00000419165.1	TSS1500;5'UTR;5'UTR;1stExon;5'UTR;5'UTR;5'UTR	chrX:103217325-103217535	3					Male	FEF2575FVC	VDAART
cg19261513	X	47057322	UBA1	0.257564	0.059833	4.30471	1.67207e-05	0.00389353	chrX:47053103-47053605	S_Shelf	5'UTR;5'UTR	X:47057228-47057330	Unclassified_Cell_type_specific	UBA1;UBA1	ENST00000377351.4;ENST00000335972.6	5'UTR;5'UTR					chrX:47054947-47058972	6	Male	FEF2575FVC	VDAART
cg07056727	X	119240090	RHOXF1-AS1	-0.0853462	0.0198474	-4.30012	1.70709e-05	0.00392412			Body			RP4-755D9.1	ENST00000553843.1	5'UTR							Male	FEF2575FVC	VDAART
cg25166062	X	48958423	WDR45	0.178779	0.0417087	4.28636	1.81623e-05	0.00412215	chrX:48957764-48958595	Island	TSS1500	X:48957621-48958729	Promoter_Associated	WDR45	ENST00000356463.3	TSS1500	chrX:48958365-48958615	3					Male	FEF2575FVC	VDAART
cg26381742	X	48901172	TFE3	0.282693	0.0660923	4.27725	1.89216e-05	0.00424081	chrX:48900510-48901469	Island	TSS200	X:48900234-48902017	Promoter_Associated	TFE3;TFE3	ENST00000315869.7;ENST00000493583.1	TSS200;TSS1500	chrX:48900465-48901615	3					Male	FEF2575FVC	VDAART
cg02696431	X	70338281	MED12	0.269199	0.0630987	4.26631	1.98733e-05	0.00439912	chrX:70338280-70338866	Island	TSS200	X:70338213-70338728	Promoter_Associated_Cell_type_specific	MED12;MED12;MED12	ENST00000374102.1;ENST00000374080.3;ENST00000536756.1	TSS1500;TSS1500;TSS200	chrX:70338265-70338655	3					Male	FEF2575FVC	VDAART
cg08770324	X	70319092	FOXO4	0.052983	0.0124472	4.25661	2.07552e-05	0.00451161	chrX:70315496-70315853	S_Shelf	Body;Body			FOXO4	ENST00000466874.1	5'UTR							Male	FEF2575FVC	VDAART
cg12787580	X	152907915	DUSP9	0.168866	0.0396844	4.25522	2.08848e-05	0.00451161	chrX:152907595-152908323	Island	1stExon;5'UTR	X:152907827-152909266	Unclassified_Cell_type_specific	DUSP9;DUSP9	ENST00000477033.1;ENST00000370167.4	TSS200;TSS200	chrX:152907165-152908075	3					Male	FEF2575FVC	VDAART
cg00769799	X	133594079	HPRT1	0.203402	0.0478932	4.24699	2.16665e-05	0.00458383	chrX:133594203-133594828	N_Shore	TSS200	X:133593729-133594554	Promoter_Associated	HPRT1;HPRT1;HPRT1	ENST00000462974.1;ENST00000298556.7;ENST00000370796.4	TSS1500;TSS200;TSS200	chrX:133593720-133594370	3					Male	FEF2575FVC	VDAART
cg16976875	X	38663177	MID1IP1	0.176579	0.0415999	4.2447	2.18886e-05	0.00458383	chrX:38662906-38664764	Island	5'UTR;5'UTR;1stExon;5'UTR	X:38662385-38664278	Promoter_Associated_Cell_type_specific	MID1IP1;MID1IP1;MID1IP1;MID1IP1;MID1IP1-AS1	ENST00000457894.1;ENST00000378474.3;ENST00000336949.6;ENST00000336949.6;ENST00000436893.1	5'UTR;5'UTR;1stExon;5'UTR;TSS200	chrX:38663120-38663795	3					Male	FEF2575FVC	VDAART
cg12128683	X	110924412	ALG13	0.165999	0.0391165	4.2437	2.1986e-05	0.00458383	chrX:110924384-110925275	Island	TSS1500;1stExon;5'UTR;Body;1stExon;Body;Body;5'UTR;1stExon;Body;5'UTR;Body;1stExon;Body;Body;5'UTR	X:110923936-110925274	Promoter_Associated	ALG13;ALG13;ALG13;ALG13	ENST00000394780.3;ENST00000371979.3;ENST00000371979.3;ENST00000251943.4	TSS200;5'UTR;1stExon;5'UTR	chrX:110924140-110924510	3					Male	FEF2575FVC	VDAART
cg08622859	X	5154409		-0.222482	0.0525562	-4.23323	2.30363e-05	0.00474759									chrX:5154200-5154455	3					Male	FEF2575FVC	VDAART
cg13058551	X	47510085	ELK1	0.165554	0.0392016	4.22314	2.40927e-05	0.00490889	chrX:47509592-47510508	Island	TSS200;TSS200;TSS200	X:47509323-47510675	Unclassified	ELK1;ELK1;ELK1	ENST00000247161.3;ENST00000376983.3;ENST00000343894.4	TSS200;TSS200;TSS200	chrX:47509945-47510515	3					Male	FEF2575FVC	VDAART
cg00732939	X	71792763	HDAC8	0.177736	0.0421569	4.21606	2.48604e-05	0.00500839			1stExon;1stExon;1stExon;1stExon;1stExon;1stExon;5'UTR;5'UTR;5'UTR;5'UTR;5'UTR;5'UTR;Body	X:71792204-71793110	Promoter_Associated	HDAC8;HDAC8;HDAC8;HDAC8;HDAC8;HDAC8;HDAC8;HDAC8;HDAC8;HDAC8	ENST00000439122.2;ENST00000373573.3;ENST00000439122.2;ENST00000373573.3;ENST00000373559.4;ENST00000373556.3;ENST00000373560.2;ENST00000373583.1;ENST00000429103.2;ENST00000373554.1	1stExon;1stExon;5'UTR;5'UTR;TSS200;TSS200;TSS200;TSS200;TSS200;TSS200	chrX:71792165-71793055	3					Male	FEF2575FVC	VDAART
cg14110715	X	102660007		0.341699	0.0812288	4.20662	2.59213e-05	0.00512898													chrX:102659000-102660929	6	Male	FEF2575FVC	VDAART
cg26457272	X	48398004	TBC1D25	0.147591	0.0351012	4.20474	2.6138e-05	0.00512898	chrX:48397759-48398529	Island	TSS200	X:48397581-48398829	Promoter_Associated	TBC1D25;TBC1D25;TBC1D25;TBC1D25;TBC1D25	ENST00000376771.4;ENST00000376771.4;ENST00000537536.1;ENST00000481090.1;ENST00000427713.1	5'UTR;1stExon;TSS200;TSS200;TSS200	chrX:48397705-48398735	3					Male	FEF2575FVC	VDAART
cg24040481	X	94931083		-0.276046	0.0656753	-4.2032	2.63171e-05	0.00512898									chrX:94930920-94931155	3					Male	FEF2575FVC	VDAART
cg12709057	X	107334815	PSMD10	0.155613	0.0371968	4.18351	2.87042e-05	0.00553405	chrX:107334420-107335139	Island	5'UTR;5'UTR;TSS200;1stExon;TSS200;1stExon	X:107334396-107335296	Promoter_Associated	ATG4A;PSMD10;ATG4A;ATG4A;PSMD10;PSMD10;PSMD10	ENST00000545696.1;ENST00000217958.3;ENST00000345734.3;ENST00000372254.3;ENST00000217958.3;ENST00000340200.5;ENST00000372296.1	TSS1500;1stExon;TSS200;TSS200;5'UTR;TSS200;TSS200	chrX:107334220-107335055	3					Male	FEF2575FVC	VDAART
cg20875344	X	8907196		-0.152708	0.0366014	-4.1722	3.01675e-05	0.0057468											chrX:8907017-8907794	3	chrX:8906924-8907782	5	Male	FEF2575FVC	VDAART
cg01488378	X	48769307	SLC35A2	0.20885	0.050083	4.17008	3.04487e-05	0.0057468	chrX:48768763-48769474	Island	TSS200;TSS1500;TSS1500	X:48768510-48769452	Promoter_Associated_Cell_type_specific	SLC35A2;SLC35A2;SLC35A2;SLC35A2;SLC35A2;SLC35A2	ENST00000376529.3;ENST00000247138.5;ENST00000413561.2;ENST00000445167.2;ENST00000376512.1;ENST00000376521.1	TSS1500;TSS1500;TSS1500;TSS1500;TSS1500;TSS200	chrX:48768840-48769655	3					Male	FEF2575FVC	VDAART
cg03580328	X	73641615	SLC16A2	0.200059	0.0480823	4.16076	3.17192e-05	0.00592422	chrX:73641647-73642011	N_Shore	1stExon			SLC16A2	ENST00000276033.4	1stExon	chrX:73640765-73641915	3					Male	FEF2575FVC	VDAART
cg02547323	X	103087380	RAB9B	0.18779	0.0452277	4.15209	3.29455e-05	0.00608982	chrX:103087020-103087314	S_Shore	TSS200	X:103086328-103087663	Unclassified	RAB9B	ENST00000243298.2	TSS1500	chrX:103086385-103087475	3					Male	FEF2575FVC	VDAART
cg22449896	X	153402621		0.17831	0.0430146	4.14533	3.3933e-05	0.00620835	chrX:153402306-153402674	Island		X:153401284-153403171	Unclassified				chrX:153402445-153402815	3					Male	FEF2575FVC	VDAART
cg27162304	X	114795918	PLS3	-0.0462519	0.0111758	-4.13857	3.49482e-05	0.00630512	chrX:114795414-114796228	Island	5'UTR	X:114794966-114796015	Unclassified	PLS3;PLS3;PLS3	ENST00000355899.3;ENST00000537301.1;ENST00000289290.3	5'UTR;5'UTR;5'UTR	chrX:114795260-114796830	3					Male	FEF2575FVC	VDAART
cg04886514	X	66764893	AR	0.29011	0.0701232	4.13715	3.51652e-05	0.00630512	chrX:66766037-66766279	N_Shore	1stExon;5'UTR			AR;AR;AR;AR;AR;AR;AR;AR;AR	ENST00000544984.1;ENST00000544984.1;ENST00000374690.3;ENST00000374690.3;ENST00000504326.1;ENST00000513847.1;ENST00000396044.3;ENST00000538891.1;ENST00000513847.1	5'UTR;1stExon;5'UTR;1stExon;5'UTR;1stExon;TSS200;TSS200;5'UTR	chrX:66764865-66765695	3					Male	FEF2575FVC	VDAART
cg01329836	X	66764464	AR	0.151018	0.0366383	4.12187	3.75806e-05	0.00667149	chrX:66763684-66764077	S_Shore	5'UTR;1stExon	X:66764300-66764485	Unclassified_Cell_type_specific	AR;AR;AR;AR;AR;AR;AR	ENST00000396044.3;ENST00000538891.1;ENST00000513847.1;ENST00000544984.1;ENST00000544984.1;ENST00000374690.3;ENST00000374690.3	TSS1500;TSS1500;TSS200;5'UTR;1stExon;5'UTR;1stExon	chrX:66763680-66764535	3					Male	FEF2575FVC	VDAART
cg20855303	X	16965405	REPS2	0.134087	0.0325709	4.11678	3.84202e-05	0.00675366	chrX:16964603-16965472	Island	Body;Body	X:16964251-16965669	Unclassified				chrX:16965325-16965695	3					Male	FEF2575FVC	VDAART
cg03266942	X	24712207	POLA1	0.229917	0.0559712	4.10777	3.99498e-05	0.00684926	chrX:24711630-24712284	Island	Body	X:24711381-24712598	Promoter_Associated_Cell_type_specific				chrX:24712120-24712355	3					Male	FEF2575FVC	VDAART
cg08059778	X	129116536	BCORL1	0.222485	0.0541753	4.10676	4.01252e-05	0.00684926	chrX:129113845-129118029	Island	TSS200	X:129116458-129116735	Promoter_Associated	BCORL1;BCORL1;BCORL1	ENST00000218147.7;ENST00000359304.2;ENST00000488135.1	TSS200;TSS200;5'UTR	chrX:129116285-129116655	3					Male	FEF2575FVC	VDAART
cg04703500	X	48858679	GRIPAP1	0.190027	0.0462763	4.10636	4.01942e-05	0.00684926			TSS200;TSS200	X:48858503-48859285	Promoter_Associated	GRIPAP1;GRIPAP1;GRIPAP1;GRIPAP1	ENST00000376425.3;ENST00000376444.3;ENST00000376423.4;ENST00000537291.1	TSS200;TSS200;TSS200;TSS200	chrX:48858525-48859075	3					Male	FEF2575FVC	VDAART
cg01345087	X	47479175	SYN1	0.120489	0.0293543	4.10465	4.0492e-05	0.00684926	chrX:47478670-47479515	Island	5'UTR;1stExon;5'UTR;1stExon	X:47479061-47479809	Unclassified_Cell_type_specific	SYN1;SYN1	ENST00000295987.7;ENST00000295987.7	1stExon;5'UTR			chrX:47478592-47480034	6	chrX:47478341-47480394	6	Male	FEF2575FVC	VDAART
cg14705424	X	129512454		0.0565283	0.0137919	4.09866	4.15548e-05	0.00691723									chrX:129512085-129512610	3					Male	FEF2575FVC	VDAART
cg15255859	X	14891601	FANCB	0.126884	0.0309704	4.09695	4.18632e-05	0.00691723	chrX:14890991-14891734	Island	TSS1500;5'UTR;TSS1500;1stExon	X:14890952-14892003	Promoter_Associated	FANCB;FANCB;MOSPD2;MOSPD2;MOSPD2;MOSPD2	ENST00000398334.1;ENST00000324138.3;ENST00000380492.3;ENST00000380492.3;ENST00000482354.1;ENST00000482354.1	TSS1500;TSS1500;5'UTR;1stExon;1stExon;5'UTR			chrX:14890483-14892389	6	chrX:14890335-14892569	6	Male	FEF2575FVC	VDAART
cg15039826	X	39958196	BCOR	0.283291	0.0691643	4.09591	4.20512e-05	0.00691723	chrX:39953434-39969247	Island	TSS1500;5'UTR;TSS1500;5'UTR			BCOR	ENST00000378455.4	5'UTR			chrX:39952813-39969433	6	chrX:39935022-39969912	6	Male	FEF2575FVC	VDAART
cg09581098	X	118827110	2024-09-06	0.163241	0.0399133	4.08989	4.31584e-05	0.00702779	chrX:118826452-118827731	Island	5'UTR;1stExon;5'UTR;5'UTR;1stExon;5'UTR;1stExon;1stExon	X:118825912-118827912	Promoter_Associated	SEPT6;SEPT6;SEPT6;SEPT6;SEPT6	ENST00000394616.4;ENST00000394617.2;ENST00000360156.7;ENST00000394617.2;ENST00000360156.7	TSS1500;1stExon;1stExon;5'UTR;5'UTR	chrX:118827020-118827735	3					Male	FEF2575FVC	VDAART
cg12990147	X	53455296	RIBC1	0.116521	0.0285083	4.08727	4.36475e-05	0.00702779			Body;Body;Body			RIBC1	ENST00000490702.1	TSS200							Male	FEF2575FVC	VDAART
cg07865580	X	47518238	LOC100133957	0.251458	0.0615424	4.08594	4.38992e-05	0.00702779	chrX:47518015-47518850	Island	Body;TSS200;Body;1stExon	X:47517859-47519027	Promoter_Associated	UXT;UXT;UXT;UXT	ENST00000333119.3;ENST00000485641.1;ENST00000335890.2;ENST00000485641.1	ExonBnd;1stExon;1stExon;3'UTR	chrX:47517965-47518375	3					Male	FEF2575FVC	VDAART
cg26621757	X	153665987	GDI1	0.139991	0.034376	4.07234	4.65433e-05	0.00738515	chrX:153664761-153666065	Island	Body						chrX:153664865-153667195	3					Male	FEF2575FVC	VDAART
cg05558522	X	70288033	SNX12	0.170724	0.0420604	4.05901	4.92815e-05	0.00775103	chrX:70287890-70288359	Island	1stExon	X:70287354-70288941	Promoter_Associated	SNX12;SNX12;SNX12;SNX12	ENST00000465030.1;ENST00000374274.3;ENST00000276105.3;ENST00000465030.1	1stExon;1stExon;1stExon;3'UTR	chrX:70287640-70288575	3					Male	FEF2575FVC	VDAART
cg13582495	X	74743534	ZDHHC15	0.180192	0.0445503	4.04468	5.23939e-05	0.00808333	chrX:74742765-74743117	S_Shore	TSS200;TSS200;TSS200	X:74742639-74743553	Unclassified_Cell_type_specific	ZDHHC15;ZDHHC15;ZDHHC15;ZDHHC15	ENST00000541184.1;ENST00000482827.1;ENST00000373361.3;ENST00000373367.3	TSS200;TSS1500;TSS1500;TSS1500	chrX:74743305-74743715	3					Male	FEF2575FVC	VDAART
cg26202131	X	46433058	CHST7	0.122973	0.0304102	4.04379	5.25932e-05	0.00808333	chrX:46433054-46434902	Island	TSS200	X:46431504-46433356	Unclassified	CHST7	ENST00000276055.3	TSS200	chrX:46432725-46433275	3					Male	FEF2575FVC	VDAART
cg05207724	X	152907912	DUSP9	0.153125	0.0378732	4.04311	5.27467e-05	0.00808333	chrX:152907595-152908323	Island	1stExon;5'UTR	X:152907827-152909266	Unclassified_Cell_type_specific	DUSP9;DUSP9	ENST00000477033.1;ENST00000370167.4	TSS200;TSS200	chrX:152907165-152908075	3					Male	FEF2575FVC	VDAART
cg14680768	X	123094326	STAG2	0.208708	0.0516831	4.03824	5.38546e-05	0.00818316	chrX:123093923-123094582	Island	TSS1500;TSS200;TSS1500;TSS1500	X:123093927-123094521	Promoter_Associated	STAG2;RP1-315G1.3;STAG2;STAG2;STAG2;STAG2;STAG2;STAG2	ENST00000469481.1;ENST00000426367.1;ENST00000354548.5;ENST00000371160.1;ENST00000371157.3;ENST00000371145.3;ENST00000371144.3;ENST00000218089.9	TSS1500;3'UTR;TSS1500;TSS1500;TSS1500;TSS1500;TSS1500;TSS200	chrX:123094100-123094435	3					Male	FEF2575FVC	VDAART
cg26842946	X	71934219	PHKA1	0.262607	0.0651676	4.02971	5.58447e-05	0.00837107	chrX:71933681-71934265	Island	TSS200;TSS200;TSS200	X:71934172-71934471	Unclassified	PHKA1;PHKA1;PHKA1;PHKA1	ENST00000339490.3;ENST00000373542.4;ENST00000373539.3;ENST00000373545.3	TSS200;TSS1500;TSS200;TSS200	chrX:71933360-71934710	3					Male	FEF2575FVC	VDAART
cg26936230	X	47479593	SYN1	0.298546	0.0741	4.02896	5.6025e-05	0.00837107	chrX:47478670-47479515	S_Shore	TSS1500;TSS1500	X:47479061-47479809	Unclassified_Cell_type_specific	SYN1	ENST00000295987.7	TSS1500	chrX:47479260-47479595	3					Male	FEF2575FVC	VDAART
cg13768026	X	130036695	ENOX2	0.171548	0.0426396	4.0232	5.74117e-05	0.00850737	chrX:130036747-130037158	N_Shore	5'UTR;5'UTR	X:130036533-130037996	Promoter_Associated	ENOX2;ENOX2;ENOX2;ENOX2	ENST00000492263.1;ENST00000538435.1;ENST00000338144.3;ENST00000350369.4	3'UTR;5'UTR;5'UTR;5'UTR	chrX:130036580-130037095	3					Male	FEF2575FVC	VDAART
cg05782651	X	109561747	AMMECR1	0.206301	0.0515828	3.99941	6.35012e-05	0.00933259	chrX:109560703-109561534	S_Shore	5'UTR;TSS1500;TSS1500	X:109560609-109562069	Promoter_Associated	AMMECR1;AMMECR1;AMMECR1;AMMECR1	ENST00000496695.1;ENST00000372059.2;ENST00000262844.5;ENST00000372057.1	TSS1500;TSS1500;TSS1500;5'UTR	chrX:109561625-109562090	3					Male	FEF2575FVC	VDAART
cg09850561	X	38420581	TSPAN7	0.180734	0.0452562	3.99358	6.50841e-05	0.00948746	chrX:38420557-38421478	Island	TSS200	X:38420222-38420946	Unclassified_Cell_type_specific	TSPAN7;TSPAN7;TSPAN7	ENST00000422612.2;ENST00000545599.1;ENST00000378482.2	TSS1500;TSS1500;TSS200	chrX:38420485-38420855	3					Male	FEF2575FVC	VDAART
cg22191603	X	150151572	HMGB3	0.188889	0.0474047	3.98461	6.75915e-05	0.00973636	chrX:150151106-150152457	Island	TSS200	X:150151536-150151832	Unclassified	HMGB3;HMGB3	ENST00000448905.2;ENST00000325307.7	TSS1500;TSS200			chrX:150150726-150153687	6	chrX:150150829-150155424	6	Male	FEF2575FVC	VDAART
cg14289114	X	46309655	ZNF673	-0.0805807	0.0202281	-3.98361	6.78776e-05	0.00973636	chrX:46306249-46306838	S_Shelf	5'UTR;5'UTR;5'UTR;5'UTR			ZNF673;ZNF673;ZNF673;ZNF673;ZNF673;ZNF673	ENST00000344302.4;ENST00000360017.5;ENST00000298190.6;ENST00000377919.2;ENST00000478600.1;ENST00000487081.1	5'UTR;5'UTR;5'UTR;5'UTR;5'UTR;5'UTR							Male	FEF2575FVC	VDAART
cg11079517	X	25039068		0.115292	0.02907	3.966	7.30897e-05	0.0104008	chrX:25038890-25039204	Island							chrX:25039060-25039615	3					Male	FEF2575FVC	VDAART
cg03504002	X	23926135	APOO	0.227099	0.0573051	3.96299	7.40182e-05	0.01045	chrX:23925590-23926315	Island	TSS200;TSS200;1stExon;1stExon;5'UTR;5'UTR	X:23925325-23926585	Promoter_Associated	CXorf58;CXorf58;APOO;APOO	ENST00000379211.3;ENST00000379211.3;ENST00000379226.4;ENST00000379220.3	1stExon;5'UTR;TSS200;TSS200	chrX:23925705-23926295	3					Male	FEF2575FVC	VDAART
cg12058262	X	152736032	HAUS7	0.227497	0.057615	3.94857	7.86194e-05	0.0110129	chrX:152735784-152736193	Island	1stExon	X:152735349-152736967	Promoter_Associated	TREX2;HAUS7;HAUS7;HAUS7;TREX2;TREX2;HAUS7;HAUS7	ENST00000330912.2;ENST00000370211.4;ENST00000370219.3;ENST00000370211.4;ENST00000330912.2;ENST00000334497.2;ENST00000421080.2;ENST00000370210.1	1stExon;1stExon;1stExon;5'UTR;5'UTR;5'UTR;5'UTR;5'UTR	chrX:152735985-152736275	3					Male	FEF2575FVC	VDAART
cg05707815	X	71934233	PHKA1	0.148033	0.0375468	3.94262	8.05971e-05	0.0112024	chrX:71933681-71934265	Island	TSS1500;TSS1500	X:71934172-71934471	Unclassified	PHKA1;PHKA1;PHKA1;PHKA1	ENST00000373542.4;ENST00000373539.3;ENST00000373545.3;ENST00000339490.3	TSS1500;TSS200;TSS200;TSS1500	chrX:71933360-71934710	3					Male	FEF2575FVC	VDAART
cg11663421	X	47004739	NDUFB11	0.233106	0.0592209	3.9362	8.27814e-05	0.0114175	chrX:47003750-47004987	Island	TSS200;TSS200;TSS1500;TSS1500;5'UTR;5'UTR;1stExon;1stExon	X:47003596-47005333	Promoter_Associated	NDUFB11;NDUFB11;RBM10;NDUFB11;RBM10;RBM10;RBM10;RBM10;RBM10;RBM10;NDUFB11;RBM10	ENST00000377811.3;ENST00000377811.3;ENST00000377604.3;ENST00000447793.2;ENST00000468791.1;ENST00000329236.7;ENST00000345781.6;ENST00000377604.3;ENST00000468791.1;ENST00000329236.7;ENST00000276062.8;ENST00000345781.6	1stExon;5'UTR;1stExon;TSS1500;1stExon;1stExon;1stExon;5'UTR;5'UTR;5'UTR;TSS1500;5'UTR			chrX:47002900-47006770	6	chrX:47003064-47007457	6	Male	FEF2575FVC	VDAART
cg11936910	X	144316545		-0.0698717	0.0177708	-3.93184	8.42997e-05	0.0115381						RP11-143G3.1	ENST00000414071.1	TSS1500							Male	FEF2575FVC	VDAART
cg03335173	X	151806923	GABRQ	0.112972	0.0287747	3.92608	8.63409e-05	0.0117172	chrX:151806233-151806947	Island	Body						chrX:151806825-151807435	3					Male	FEF2575FVC	VDAART
cg15788279	X	152874850		-0.0823386	0.0209807	-3.92449	8.69151e-05	0.0117172	chrX:152875299-152876145	N_Shore				RP11-66N11.7	ENST00000446370.1	TSS1500					chrX:152874771-152876711	6	Male	FEF2575FVC	VDAART
cg16976876	X	10124911	CLCN4	0.329624	0.0840883	3.91997	8.85586e-05	0.0118497	chrX:10126320-10126882	N_Shore	TSS200			CLCN4	ENST00000380833.4	TSS200	chrX:10124225-10125110	3					Male	FEF2575FVC	VDAART
cg19963797	X	110924467	ALG13	0.122397	0.0312554	3.91603	9.00174e-05	0.0119556	chrX:110924384-110925275	Island	TSS1500;1stExon;Body;1stExon;Body;Body;1stExon;Body;Body;1stExon;Body;Body	X:110923936-110925274	Promoter_Associated	ALG13;ALG13;ALG13	ENST00000371979.3;ENST00000251943.4;ENST00000394780.3	1stExon;5'UTR;1stExon	chrX:110924140-110924510	3					Male	FEF2575FVC	VDAART
cg07157700	X	133793475	PLAC1	-0.126909	0.0324631	-3.90932	9.25561e-05	0.0121072			TSS1500			PLAC1;PLAC1	ENST00000359237.4;ENST00000476971.1	TSS1500;3'UTR							Male	FEF2575FVC	VDAART
cg13569417	X	123094304	STAG2	0.117711	0.0301194	3.90814	9.30087e-05	0.0121072	chrX:123093923-123094582	Island	TSS1500;TSS200;TSS1500;TSS1500	X:123093927-123094521	Promoter_Associated	STAG2;RP1-315G1.3;STAG2;STAG2;STAG2;STAG2;STAG2;STAG2	ENST00000469481.1;ENST00000426367.1;ENST00000354548.5;ENST00000371160.1;ENST00000371157.3;ENST00000371145.3;ENST00000371144.3;ENST00000218089.9	TSS1500;3'UTR;TSS1500;TSS1500;TSS1500;TSS1500;TSS1500;TSS200	chrX:123094100-123094435	3					Male	FEF2575FVC	VDAART
cg15915320	X	70338475	MED12	0.224616	0.0574806	3.90769	9.31846e-05	0.0121072	chrX:70338280-70338866	Island	5'UTR;1stExon	X:70338213-70338728	Promoter_Associated_Cell_type_specific	MED12;MED12;MED12;MED12	ENST00000374102.1;ENST00000374080.3;ENST00000536756.1;ENST00000536756.1	TSS200;TSS200;5'UTR;1stExon	chrX:70338265-70338655	3					Male	FEF2575FVC	VDAART
[truncated: 309 more rows]

## Sheet: Table E12. meta-analysis all
Table E12. Meta-analysis of individual study-level EWAS across all phenotypes. CpGs that are likely to be consistent in their direction of effect in at least two studies (n=54,865; FDR<0.05) are shown. The CpGs that exhibit consistent directions of effect across studies are noted by the pattern of pluses (+) and minuses (-) in the Direction column appended by study name (as ordered GACRS, CAMP an…
[truncated: 54,872 more rows]
[truncated: 10 more columns]

[truncated: 6 more sheets: Table E13. FEV1 44 CpGs, Table E14. FEV1FVC 1485 CpGs, Table E15. Enrichment missmethy, Table E16. Drug-Gene enrichment, Table E17. meta-analyis sex str, Table E18. Gene-Based enrich MF]
